# Supplementary material for: Heavy Metal Contaminations in Herbal Medicines: Determination, Comprehensive Risk Assessments, and Solutions
Source: Front Pharmacol. 2021 Jan 14;11:595335. doi: 10.3389/fphar.2020.595335 (PMC7883644; doi:10.3389/fphar.2020.595335)
Supplement: Supplementary file 2 [file datasheet2.xlsx]

## Sheet: Sheet1
No.	CN herb	Herbal medicine	Medicinal property	Dosage (kg/person/d)	Cu （mg/kg)	As （mg/kg)	Cd （mg/kg)	Hg （mg/kg)	Pb （mg/kg)	Producing area (Province)	Producing area (detailed location)
1	白果	Ginkgo Semen	Fructus & semen	0.005--0.01	3.88628	0.0583834	0.00653019	0.00551946	0.219476	Sichuan	Yucheng District, Ya'an City
2	白果	Ginkgo Semen	Fructus & semen	0.005--0.01	5.91583	0.204003	0.126129	0.00545367	3.95503	Anhui	Huoshan County, Lu'an City
3	白果	Ginkgo Semen	Fructus & semen	0.005--0.01	3.52802	0.0489371	0	0.00345373	0.0663888	Anhui	Huoshan County, Lu'an City
4	白芍	Paeoniae radix alba	Radix & rhizoma	0.006--0.015	5.39989	0.0561094	0.0513628	0.00430807	0.147513	Anhui	Fengtai County, Huainan City
5	白芍	Paeoniae radix alba	Radix & rhizoma	0.006--0.015	4.71398	0.0462709	0.044886	0.00336281	0.0415206	Anhui	Linquan County, Fuyang City
6	白芍	Paeoniae radix alba	Radix & rhizoma	0.006--0.015	5.24419	0.0431542	0.0493027	0.00426408	0.0595215	Anhui	Woyang County, Bozhou City
7	白术	Atractylodis Macrocephalae Rhizoma	Radix & rhizoma	0.006--0.012	11.4316	0.132926	0.104362	0.0064782	0.159546	Anhui	Weigang Town, Qiaocheng District, Bozhou City
8	白术	Atractylodis Macrocephalae Rhizoma	Radix & rhizoma	0.006--0.012	13.5791	0.228623	0.740851	0.00298097	1.56336	Sichuan	Baoxing County, Ya'an City
9	白术	Atractylodis Macrocephalae Rhizoma	Radix & rhizoma	0.006--0.012	12.8706	0.131446	0.103784	0.00467979	0.143085	Anhui	Taihe County, Fuyang City
10	白芷	Angelicae Dahuricae Radix	Radix & rhizoma	0.003--0.01	9.33486	0.387592	0.0297203	0.0156898	0.559804	Sichuan	Yuechi County, Guang'an City
11	白芷	Angelicae Dahuricae Radix	Radix & rhizoma	0.003--0.01	16.3824	0.329936	0.0979474	0.00479811	0.524456	Hebei	Anguo City, Baoding City
12	白芷	Angelicae Dahuricae Radix	Radix & rhizoma	0.003--0.01	9.20186	0.262542	0.0342189	0.00273243	0.480142	Sichuan	Anju District, Suining City
13	百合	Lilii Bulbus	Folium & cortex	0.006--0.012	7.644	0.0482503	0.951041	0.00569386	0.144622	Hunan	Longhui County, Shaoyang City
14	百合	Lilii Bulbus	Folium & cortex	0.006--0.012	8.5973	0.0554997	2.15293	0.00571513	0.411235	Hubei	Hubei
15	百合	Lilii Bulbus	Folium & cortex	0.006--0.012	4.10375	0.134023	0.120832	0.00468402	0.0904958	Gansu	Lanzhou City
16	板蓝根	Isatidis Radix	Radix & rhizoma	0.009--0.015	5.11572	0.595439	0.196594	0.00341004	1.00759	Hebei	Anguo City, Baoding City
17	板蓝根	Isatidis Radix	Radix & rhizoma	0.009--0.015	2.53052	0.253137	0.105825	0.00261256	0.224359	Henan	Luoning County, Luoyang City
18	板蓝根	Isatidis Radix	Radix & rhizoma	0.009--0.015	1.80515	0.109536	0.0735276	0.00281578	0.121238	Anhui	Bozhou City
19	薄荷	Menthae Haplocalycis Herba	Herba & others	0.003--0.006	18.7949	0.240331	0.145455	0.2355	0.739205	Hubei	Caohe Town, Qichun County, Huanggang City
20	薄荷	Menthae Haplocalycis Herba	Herba & others	0.003--0.006	17.5428	0.0815311	0.208358	0.1195	0.753347	Hubei	Caohe Town, Qichun County, Huanggang City
21	薄荷	Menthae Haplocalycis Herba	Herba & others	0.003--0.006	14.7737	0.0923387	0.200989	0.6505	0.640629	Hubei	Caohe Town, Qichun County, Huanggang City
22	薄荷	Menthae Haplocalycis Herba	Herba & others	0.003--0.006	13.3413	0.811468	0.0569324	0.0502	1.84379	Guangxi	Xingning District, Nanning City
23	薄荷	Menthae Haplocalycis Herba	Herba & others	0.003--0.006	9.22574	0.625644	0.0424752	0.0180198	1.34752	Henan	Qinyang County, Qinyang City
24	薄荷	Menthae Haplocalycis Herba	Herba & others	0.003--0.006	9.28317	0.613762	0.0423762	0.0151485	1.33564	Henan	Qinyang County, Qinyang City
25	薄荷	Menthae Haplocalycis Herba	Herba & others	0.003--0.006	9.18378	0.519223	0.342593	0.0111715	3.98853	Shandong	Yishui County, Linyi City
26	薄荷	Menthae Haplocalycis Herba	Herba & others	0.003--0.006	9.02074	0.56442	0.076785	0.00558436	1.48783	Jiangsu	Siyang County, Suqian City
27	薄荷	Menthae Haplocalycis Herba	Herba & others	0.003--0.006	6.95092	0.139869	0.0321831	0.00861102	0.65431	Jiangsu	Siyang County, Suqian City
28	薄荷	Menthae Haplocalycis Herba	Herba & others	0.003--0.006	7.03409	0.181121	0.0453812	0.00766438	1.10831	Jiangsu	Siyang County, Suqian City
29	薄荷	Menthae Haplocalycis Herba	Herba & others	0.003--0.006	8.26697	0.803359	0.0890902	0.00666932	2.78871	Anhui	Taihe County, Fuyang City
30	薄荷	Menthae Haplocalycis Herba	Herba & others	0.003--0.006	6.52657	0.708454	0.149034	0.0100242	1.49348	Guangxi	Yulin City
31	薄荷	Menthae Haplocalycis Herba	Herba & others	0.003--0.006	9.23864	0.111056	0.143813	0.0123943	1.51485	Anhui	Bozhou City
32	薄荷	Menthae Haplocalycis Herba	Herba & others	0.003--0.006	9.63917	0.0885686	0.119185	0.0101392	1.58847	Hubei	Yichang City
33	薄荷	Menthae Haplocalycis Herba	Herba & others	0.003--0.006	6.63521	0.819491	0.107193	0.00834492	1.44447	Jiangsu	Nantong City
34	薄荷	Menthae Haplocalycis Herba	Herba & others	0.003--0.006	8.41828	0.725961	0.14125	0.00866016	3.044	Jiangxi	Ji'an City
35	薄荷	Menthae Haplocalycis Herba	Herba & others	0.003--0.006	6.52657	0.608454	0.149034	0.0100242	1.29348	Guangxi	Yulin City
36	薄荷	Menthae Haplocalycis Herba	Herba & others	0.003--0.006	8.11516	0.106988	0.0826772	0.0145669	0.247343	Sichuan	Suining City
37	薄荷	Menthae Haplocalycis Herba	Herba & others	0.003--0.006	8.21351	0.0291956	0.0614697	0.00357498	0.800199	Anhui	Lu'an City
38	薄荷	Menthae Haplocalycis Herba	Herba & others	0.003--0.006	10.7922	0.356371	0.196039	0.0335067	2.09742	Anhui	Lu'an City
39	薄荷	Menthae Haplocalycis Herba	Herba & others	0.003--0.006	9.75676	0.372573	0.166967	0.0877878	2.41441	Jiangsu	Taicang City, Suzhou City
40	薄荷	Menthae Haplocalycis Herba	Herba & others	0.003--0.006	7.93699	0.209512	0.134056	0.084989	1.58037	Anhui	Bozhou City
41	薄荷	Menthae Haplocalycis Herba	Herba & others	0.003--0.006	8.09855	0.466143	0.490125	0.21443	2.88896	Anhui	Santang Town, Taihe County, Fuyang City
42	薄荷	Menthae Haplocalycis Herba	Herba & others	0.003--0.006	8.78153	0.23506	0.131645	0.254948	0.951494	Anhui	Zhangguan Town, Linquan County, Fuyang City
43	薄荷	Menthae Haplocalycis Herba	Herba & others	0.003--0.006	8.65805	0.224715	0.121503	0.1635	0.916495	Anhui	Zhangguan Town, Linquan County, Fuyang City
44	薄荷	Menthae Haplocalycis Herba	Herba & others	0.003--0.006	7.03409	0.181121	0.0453812	0.00766438	1.10831	Anhui	Zhangguan Town, Linquan County, Fuyang City
45	薄荷	Menthae Haplocalycis Herba	Herba & others	0.003--0.006	12.403	0.251	0.057	0.091	3.015	Shanxi	Gaohongkou Township, Wutai County, Xinzhou City
46	薄荷	Menthae Haplocalycis Herba	Herba & others	0.003--0.006	5.728	0.276	0.051	0.082	2.041	Shanxi	Zhuangzhang Village, Shibei Township, Wuxiang County, Changzhi City
47	薄荷	Menthae Haplocalycis Herba	Herba & others	0.003--0.006	8.26	0.269	0.05	0.055	2.431	Shanxi	Wanquan Township, Wanrong County, Yuncheng City
48	薄荷	Menthae Haplocalycis Herba	Herba & others	0.003--0.006	7.941	0.26	0.073	0.064	1.812	Shanxi	Guangshengsi Town, Hongdong County, Linfen City
49	薄荷	Menthae Haplocalycis Herba	Herba & others	0.003--0.006	10.641	0.903	0.618	0.163	5.959	Shanxi	Liuzhang Village, Xincheng Town, Yuanqu County, Yuncheng City
50	薄荷	Menthae Haplocalycis Herba	Herba & others	0.003--0.006	7.77	0.634	0.124	0.067	5.39	Hebei	Lijiagou Village, Zhangmo Township, Neiqiu County, Xingtai City
51	薄荷	Menthae Haplocalycis Herba	Herba & others	0.003--0.006	12.478	0.441	0.049	0.05	3.154	Hebei	Xiaoheyu Village, daxinzhai Town, Funing District, Qinhuangdao City
52	薄荷	Menthae Haplocalycis Herba	Herba & others	0.003--0.006	11.3	0.206	0.064	0.043	2.254	Hebei	Chenzhangzi Village, Zhuzhangzi Township, Qinglong County, Qinhuangdao City
53	薄荷	Menthae Haplocalycis Herba	Herba & others	0.003--0.006	7.647	0.149	0.111	0.046	1.211	Yunnan	Simao District, Pu'er City
54	薄荷	Menthae Haplocalycis Herba	Herba & others	0.003--0.006	12.918	0.331	0.073	0.094	1.313	Yunnan	Dadong Township, Gucheng District, Lijiang City
55	薄荷	Menthae Haplocalycis Herba	Herba & others	0.003--0.006	10.069	0.078	0.012	0.065	0.352	Jilin	Hadamen Township, Hunchun City, Yanbian Korean Autonomous Prefecture
56	薄荷	Menthae Haplocalycis Herba	Herba & others	0.003--0.006	9.412	0.114	0.015	0.042	0.57	Jilin	Liudong forest farm, Helong City, Yanbian Korean Autonomous Prefecture
57	薄荷	Menthae Haplocalycis Herba	Herba & others	0.003--0.006	7.297	0.225	0.069	0.055	2.031	Anhui	Yangjianshan, Sanjie Town, Mingguang City, Chuzhou City
58	薄荷	Menthae Haplocalycis Herba	Herba & others	0.003--0.006	10.355	0.37	0.075	0.891	4.726	Henan	Yuhuang temple, Huaguoshan Township, Yiyang County, Luoyang City
59	薄荷	Menthae Haplocalycis Herba	Herba & others	0.003--0.006	7.795	0.519	0.067	0.082	1.253	Henan	Wenquan Town, Wen County, Jiaozuo City
60	薄荷	Menthae Haplocalycis Herba	Herba & others	0.003--0.006	4.868	0.333	0.114	0.033	1.666	Henan	Fengqiu County, Xinxiang City
61	薄荷	Menthae Haplocalycis Herba	Herba & others	0.003--0.006	4.138	0.067	0.025	0.024	0.457	Henan	Neixiang County, Nanyang City
62	薄荷	Menthae Haplocalycis Herba	Herba & others	0.003--0.006	8.577	0.127	0.035	0.037	0.939	Henan	Xiawa Township, Duqi County, Nanyang City
63	薄荷	Menthae Haplocalycis Herba	Herba & others	0.003--0.006	14.417	0.546	0.075	0.193	3.494	Henan	Yujiawa Village, Bagongqiao Town, Puyang County, Puyang City
64	薄荷	Menthae Haplocalycis Herba	Herba & others	0.003--0.006	13.329	0.254	0.023	0.045	1.062	Henan	Sunguang Xiang, Minquan County, Shangqiu City
65	薄荷	Menthae Haplocalycis Herba	Herba & others	0.003--0.006	6.318	0.127	0.046	0.071	2.349	Shanxi	Xijiao Village, Tongyu Town, Zuoquan County, Jinzhong City
66	薄荷	Menthae Haplocalycis Herba	Herba & others	0.003--0.006	8.863	0.34	0.055	0.282	2.295	Shanxi	Shangdang District, Changzhi City
67	薄荷	Menthae Haplocalycis Herba	Herba & others	0.003--0.006	6.287	0.223	0.07	0.059	2.913	Shanxi	Dahui Village, Shuzhang Town, Huguan County, Changzhi City
68	薄荷	Menthae Haplocalycis Herba	Herba & others	0.003--0.006	6.478	0.226	0.059	0.126	1.703	Shanxi	Zhongtiao Mountain behind Wangu temple, Yongji City, Yuncheng City
69	薄荷	Menthae Haplocalycis Herba	Herba & others	0.003--0.006	10.84	0.138	0.029	0.292	0.997	Anhui	Jiushan cave, Yinjian Town, Fengyang County, Chuzhou City
70	薄荷	Menthae Haplocalycis Herba	Herba & others	0.003--0.006	6.313	0.171	0.205	0.097	0.744	Anhui	Guilin town, she County, Huangshan City
71	薄荷	Menthae Haplocalycis Herba	Herba & others	0.003--0.006	12.681	0.246	0.071	0.081	2.017	Anhui	Baochan mountain, Huanfeng Town, Hanshan County, Ma'anshan City
72	薄荷	Menthae Haplocalycis Herba	Herba & others	0.003--0.006	8.33	0.363	0.201	0.034	3.074	Anhui	Zhu Village, Tianmen town, Yi'an District, Tongling City
73	薄荷	Menthae Haplocalycis Herba	Herba & others	0.003--0.006	11.568	0.218	0.054	0.053	1.639	Anhui	Chuanqiao reservoir, Zhengji Town, Tianchang City
74	薄荷	Menthae Haplocalycis Herba	Herba & others	0.003--0.006	7.558	0.226	0.035	0.027	0.594	Anhui	West of Longshan Hezuo Village, Quanjiao County, Chuzhou City
75	薄荷	Menthae Haplocalycis Herba	Herba & others	0.003--0.006	8.81	0.198	0.103	0.295	1.03	Anhui	Zhangguan Town, Linquan County, Fuyang City
76	薄荷	Menthae Haplocalycis Herba	Herba & others	0.003--0.006	8.72	0.201	0.102	0.204	0.9	Anhui	Zhangguan Town, Linquan County, Fuyang City
77	薄荷	Menthae Haplocalycis Herba	Herba & others	0.003--0.006	8.09855	0.466143	0.490125	0.21443	2.88896	Anhui	Santang Town, Taihe County, Fuyang City
78	薄荷	Menthae Haplocalycis Herba	Herba & others	0.003--0.006	13.4657	0.326711	0.0332682	0.00287723	1.61955	Anhui	Taihe County, Fuyang City
79	薄荷	Menthae Haplocalycis Herba	Herba & others	0.003--0.006	12.2025	0.200128	0.100907	0	0.901905	Jiangxi	Jishui County, Ji'an City
80	薄荷	Menthae Haplocalycis Herba	Herba & others	0.003--0.006	7.58311	0.152158	0.0946942	0	1.75834	Jiangsu	Xiayuan Town, Rugao City, Nantong City
81	薄荷	Menthae Haplocalycis Herba	Herba & others	0.003--0.006	25.7209	0.36967	0.22629	0.0518681	2.69667	Hubei	Xinghua Township, Hongan County, Huanggang City
82	薄荷	Menthae Haplocalycis Herba	Herba & others	0.003--0.006	6.42077	0.72362	0.0919901	0.0247737	0.329183	Hubei	Fenxiang Town, Yiling District, Yichang City
83	薄荷	Menthae Haplocalycis Herba	Herba & others	0.003--0.006	9.34393	0.200067	0.204841	0.0135462	0.197754	Anhui	Taihe County, Fuyang City
84	薄荷	Menthae Haplocalycis Herba	Herba & others	0.003--0.006	8.04017	0.111374	0.208865	0.0119708	0.185185	Anhui	Suzhou City
85	薄荷	Menthae Haplocalycis Herba	Herba & others	0.003--0.006	9.5034	0.795831	0.14258	0.0129775	2.57897	Jiangxi	Jiujiang City
86	薄荷	Menthae Haplocalycis Herba	Herba & others	0.003--0.006	9.0747	0.219223	0.225498	0.00388446	4.59263	Anhui	Taihe County, Fuyang City
87	薄荷	Menthae Haplocalycis Herba	Herba & others	0.003--0.006	9.37446	0.516312	0.0560282	0.0193609	3.31827	Hebei	Baoding City
88	薄荷	Menthae Haplocalycis Herba	Herba & others	0.003--0.006	9.25531	0.54906	0.0588612	0.0213143	3.61864	Hebei	Baoding City
89	薄荷	Menthae Haplocalycis Herba	Herba & others	0.003--0.006	7.18948	0	0.110317	0.00188492	2.80655	Anhui	Tongling City
90	薄荷	Menthae Haplocalycis Herba	Herba & others	0.003--0.006	6.36435	0.136435	0.117606	0.00532334	1.60095	Anhui	Bozhou City
91	薄荷	Menthae Haplocalycis Herba	Herba & others	0.003--0.006	15.6829	2.25294	0.113815	0.0113254	4.77496	Anhui	Lu'an City
92	薄荷	Menthae Haplocalycis Herba	Herba & others	0.003--0.006	13.2388	0.988868	0.0579915	0.00998786	2.44351	Zhejiang	Shangyu District, Shaoxing City
93	薄荷	Menthae Haplocalycis Herba	Herba & others	0.003--0.006	6.36902	0.187179	0.109147	0.0129395	1.61201	Anhui	Taihe County, Fuyang City
94	薄荷	Menthae Haplocalycis Herba	Herba & others	0.003--0.006	12.5417	0.51459	0.184573	0.0128069	7.09197	Zhejiang	Yuyao City, Ningbo City
95	薄荷	Menthae Haplocalycis Herba	Herba & others	0.003--0.006	11.0882	0.182109	0.124518	0	1.37261	Anhui	Guilin town, she County, Huangshan City
96	薄荷	Menthae Haplocalycis Herba	Herba & others	0.003--0.006	14.0345	0.29174	0.0299234	0.00868878	1.45625	Anhui	Zhengji Town, Tianchang City
97	薄荷	Menthae Haplocalycis Herba	Herba & others	0.003--0.006	10.7088	0.62017	0.157008	0.014746	4.02744	Jiangsu	Taicang City, Suzhou City
98	薄荷	Menthae Haplocalycis Herba	Herba & others	0.003--0.006	12.7547	0.529134	0.063592	0.00452143	1.86577	Yunnan	Pu'er City
99	薄荷	Menthae Haplocalycis Herba	Herba & others	0.003--0.006	6.00754	0.0820111	0.109778	0.00624752	1.53312	Henan	Nanyang City
100	北沙参	Glehniae Radix	Radix & rhizoma	0.005--0.012	9.6933	0.112431	0.0864912	0.00343379	0.179716	Hebei	Anguo City, Baoding City
101	北沙参	Glehniae Radix	Radix & rhizoma	0.005--0.012	7.48986	0.162402	0.0311906	0.00464016	0.122424	Henan	Shangcheng County, Xinyang City
102	北沙参	Glehniae Radix	Radix & rhizoma	0.005--0.012	6.88076	0.171031	0.0348786	0.00452456	0.102729	Inner Mongolia	Niujiayingzi Town, Harqin Banner, Chifeng City
103	柴胡	Bupleuri Radix	Radix & rhizoma	0.003--0.01	5.82894	0.140575	0.0268687	0.0107199	0.718652	Shaanxi	Chengcheng County, Weinan City
104	柴胡	Bupleuri Radix	Radix & rhizoma	0.003--0.01	6.51201	0.177229	0.0270728	0.0104998	0.869252	Gansu	Li County, Longnan City
105	柴胡	Bupleuri Radix	Radix & rhizoma	0.003--0.01	5.02317	0.161273	0.252589	0.00693716	0.647696	Sichuan	Jiangyou City, Mianyang City
106	车前草	Plantaginis Herba	Herba & others	0.009--0.03	9.292	0.219626	0.0503054	0.00860833	0.923255	Sichuan	Wangcang County, Guangyuan City
107	车前草	Plantaginis Herba	Herba & others	0.009--0.03	7.79608	2.11823	0.0805594	0.00463152	2.78826	Sichuan	Shuangliu District, Chengdu City
108	车前草	Plantaginis Herba	Herba & others	0.009--0.03	7.76041	2.00628	0.0750065	0.00833165	2.50614	Anhui	Suzhou City
109	车前草	Plantaginis Herba	Herba & others	0.009--0.03	6.95566	1.71638	0.135214	0.0238046	5.50996	Henan	Queshan County, Zhumadian City
110	车前草	Plantaginis Herba	Herba & others	0.009--0.03	9.5954	5.07034	0.0940587	0.00681358	6.48856	Henan	Tongbai County, Nanyang City
111	车前草	Plantaginis Herba	Herba & others	0.009--0.03	7.49504	1.37938	0.112005	0.00563496	1.79564	Henan	Ningling County, Shangqiu City
112	车前草	Plantaginis Herba	Herba & others	0.009--0.03	7.68426	2.90553	0.0816982	0.00757267	3.75667	Hubei	Dongbao District, Jingmen City
113	车前草	Plantaginis Herba	Herba & others	0.009--0.03	8.02845	1.95656	0.081605	0.00370763	2.56861	Hubei	Dangyang city, Yichang City
114	车前草	Plantaginis Herba	Herba & others	0.009--0.03	7.73909	0.577416	0.0623424	0.0041072	1.2958	Hubei	Fancheng District, Xiangyang City
115	车前草	Plantaginis Herba	Herba & others	0.009--0.03	1.15867	0.0509656	0.0100538	0.0317539	0.163846	Hubei	Hedian Town, Zengdu District, Suizhou City
116	车前草	Plantaginis Herba	Herba & others	0.009--0.03	8.36831	2.02197	0.126888	0.00549127	2.49068	Shanxi	Yuncheng City
117	车前草	Plantaginis Herba	Herba & others	0.009--0.03	7.68344	1.66733	0.131637	0.00556771	2.29171	Guizhou	Zunyi City
118	车前草	Plantaginis Herba	Herba & others	0.009--0.03	8.57974	1.69709	0.124173	0.00601805	2.31394	Guangxi	Yulin City
119	车前草	Plantaginis Herba	Herba & others	0.009--0.03	9.33826	0.520611	0.123373	0.00522682	1.13905	Jiangxi	Jinxian County, Nanchang City
120	车前草	Plantaginis Herba	Herba & others	0.009--0.03	9.0866	0.553955	0.0993293	0.00621424	1.28625	Henan	Queshan County, Zhumadian City
121	车前草	Plantaginis Herba	Herba & others	0.009--0.03	13.0762	2.39299	0.768815	0.0841957	5.45978	Guangxi	Yulin City
122	车前草	Plantaginis Herba	Herba & others	0.009--0.03	12.9385	2.11465	0.328122	0.383444	2.59771	Sichuan	Jintang County, Chengdu City
123	车前草	Plantaginis Herba	Herba & others	0.009--0.03	10.3779	1.28474	0.293341	0.0610878	2.61648	Sichuan	Leshan City
124	车前草	Plantaginis Herba	Herba & others	0.009--0.03	12.1511	2.03947	0.258872	0.0404705	4.56639	Jiangxi	Jishui County, Ji'an City
125	车前草	Plantaginis Herba	Herba & others	0.009--0.03	13.3233	0.603303	0.173273	0.0261261	1.96096	Hubei	Shenlongjia forest area in Hubei Province
126	车前草	Plantaginis Herba	Herba & others	0.009--0.03	8.55062	3.56119	0.704114	0.0181506	10.3173	Sichuan	Fandian Township, Shawan District, Leshan City
127	车前草	Plantaginis Herba	Herba & others	0.009--0.03	15.0435	0.82651	0.0740949	0.00608646	4.51819	Liaoning	Xianrendong Town, Zhuanghe City, Dalian City
128	车前草	Plantaginis Herba	Herba & others	0.009--0.03	14.0224	1.73014	0.0758525	0	3.71105	Hubei	Xinghua Township, Hongan County, Huanggang City
129	车前草	Plantaginis Herba	Herba & others	0.009--0.03	22.6804	0.748829	0.294874	0	2.4804	Hubei	Xinghua Township, Hongan County, Huanggang City
130	车前草	Plantaginis Herba	Herba & others	0.009--0.03	16.8349	2.89834	0.173735	0	9.0365	Hubei	Xiangchang Village, Fenxiang Town, Yiling District, Yichang City
131	车前草	Plantaginis Herba	Herba & others	0.009--0.03	31.0823	11.5662	0.325019	0	13.9193	Hubei	Fenxiang Town, Yiling District, Yichang City
132	车前草	Plantaginis Herba	Herba & others	0.009--0.03	20.3214	7.05583	0.946589	0	11.8899	Hubei	Yidu City, Yichang City
133	车前草	Plantaginis Herba	Herba & others	0.009--0.03	7.80047	1.28044	0.0990143	0.0223069	0.374015	Hebei	Quyang County, Baoding City
134	车前草	Plantaginis Herba	Herba & others	0.009--0.03	6.82043	1.46942	0.0826865	0.0175753	0.323552	Hebei	Anguo City, Baoding City
135	车前草	Plantaginis Herba	Herba & others	0.009--0.03	8.1661	3.09213	0.105047	0.00824139	0.682022	Shandong	Binzhou City
136	车前草	Plantaginis Herba	Herba & others	0.009--0.03	7.01716	0.258155	0.196296	0.0249744	1.79078	Shandong	Binzhou City
137	车前草	Plantaginis Herba	Herba & others	0.009--0.03	10.3379	2.72435	0.249851	0.0124292	9.78022	Hubei	Yangjiachang Town, Gongan County, Jingzhou City
138	车前草	Plantaginis Herba	Herba & others	0.009--0.03	11.2469	4.89957	0.292184	0.00918756	38.5623	Hubei	Fang County, Shiyan City
139	车前草	Plantaginis Herba	Herba & others	0.009--0.03	16.3431	2.32436	0.280012	0.00892983	8.64701	Hubei	Fang County, Shiyan City
140	车前草	Plantaginis Herba	Herba & others	0.009--0.03	12.5499	14.5336	0.609981	0.0183644	47.1224	Yunnan	Luoping County, Qujing City
141	车前草	Plantaginis Herba	Herba & others	0.009--0.03	8.56397	11.227	0.382388	0.027239	10.4448	Yunnan	Puzhehei Village, Shuanglongying Town, Qiubei County, Wenshan Zhuang and Miao Autonomous Prefecture
142	车前草	Plantaginis Herba	Herba & others	0.009--0.03	8.30444	1.44001	0.0906627	0.0102549	2.98965	Jiangxi	Taihe County, Ji'an City
143	车前草	Plantaginis Herba	Herba & others	0.009--0.03	14.0624	2.09482	0.175111	0.00878492	5.6075	Henan	Zhumadian City
144	车前草	Plantaginis Herba	Herba & others	0.009--0.03	14.2742	3.05561	0.161304	0.00575534	7.01141	Henan	Zhumadian City
145	车前草	Plantaginis Herba	Herba & others	0.009--0.03	13.1039	0.895478	1.02219	0.0101127	4.22211	Henan	Xinyang City
146	车前草	Plantaginis Herba	Herba & others	0.009--0.03	14.1543	2.64524	0.184985	0	4.62836	Gansu	Li County, Longnan City
147	车前草	Plantaginis Herba	Herba & others	0.009--0.03	10.9549	1.07821	0.122854	0	2.00965	Gansu	Li County, Longnan City
148	车前草	Plantaginis Herba	Herba & others	0.009--0.03	12.9171	2.11245	0.149479	0	3.9834	Gansu	Li County, Longnan City
149	车前草	Plantaginis Herba	Herba & others	0.009--0.03	14.4789	3.82811	0.316794	0.00648324	7.15111	Hubei	Xiaogan City
150	车前草	Plantaginis Herba	Herba & others	0.009--0.03	11.7408	2.05029	0.109023	0.00441952	3.54137	Sichuan	Cangxi County, Guangyuan City
151	陈皮	Citri Reticulatae Pericarpium	Fructus & semen	0.003--0.01	7.50165	0.130407	0.0236377	0.0042445	0.65168	Guangxi	Yuzhou District, Yulin City
152	陈皮	Citri Reticulatae Pericarpium	Fructus & semen	0.003--0.01	10.7865	0.708565	0.0383682	0.00580503	0.987169	Zhejiang	Yongjia County, Wenzhou City
153	陈皮	Citri Reticulatae Pericarpium	Fructus & semen	0.003--0.01	2.68394	0.197885	0.0331136	0.00880536	1.06234	Sichuan	Jintang County, Chengdu City
154	赤芍	Paeoniae Radix Rubra	Radix & rhizoma	0.006--0.012	5.21599	0.108262	0.0850778	0.00276066	0.168567	Anhui	Bozhou City
155	赤芍	Paeoniae Radix Rubra	Radix & rhizoma	0.006--0.012	5.761	0.245529	0.0600687	0.00377553	0.359346	Henan	Yucheng County, Shangqiu City
156	赤芍	Paeoniae Radix Rubra	Radix & rhizoma	0.006--0.012	3.3612	0.147706	0.0837342	0.00782057	0.421186	Inner Mongolia	Niujiayingzi Town, karaqin banner, Chifeng City Autonomous Region
157	川芎	Chuanxiong Rhizoma	Radix & rhizoma	0.003--0.01	12.3051	0.18422	0.708977	0.0090183	1.11492	Sichuan	Shifang City, Deyang City
158	川芎	Chuanxiong Rhizoma	Radix & rhizoma	0.003--0.01	10.1523	0.136597	0.353885	0.00586962	0.676267	Sichuan	Pengzhou City, Chengdu City
159	川芎	Chuanxiong Rhizoma	Radix & rhizoma	0.003--0.01	10.6466	0.140335	0.361736	0.0129077	0.65237	Sichuan	Pengshan County, Meishan City
160	穿心莲	Andrographis Herba	Herba & others	0.006--0.009	6.12719	1.06947	0.0444902	0.04625	0.680828	Guangxi	Chen daling, Zhanjiang Town, Gangnan District, Guigang City
161	穿心莲	Andrographis Herba	Herba & others	0.006--0.009	6.3831	0.193073	0.016191	0.0529	0.413942	Guangxi	Xingning District, Nanning City
162	穿心莲	Andrographis Herba	Herba & others	0.006--0.009	6.06508	0	0.28749	0.00232417	0.676132	Guangdong	Raoping County, Chaozhou City
163	穿心莲	Andrographis Herba	Herba & others	0.006--0.009	5.26422	0.135438	0.400968	0.0101856	1.12445	Guangxi	Heng County, Nanning City
164	穿心莲	Andrographis Herba	Herba & others	0.006--0.009	5.57662	0.0233227	0.139738	0.0123065	1.00437	Guangxi	Qinzhou City
165	穿心莲	Andrographis Herba	Herba & others	0.006--0.009	5.65416	0.514439	0.202034	0.0186	0.734652	Guangdong	Dawan Town, Yingde City, Qingyuan City
166	穿心莲	Andrographis Herba	Herba & others	0.006--0.009	9.20287	1.82506	0.794705	0.0202676	3.61424	Fujian	Tongan District, Xiamen City
167	穿心莲	Andrographis Herba	Herba & others	0.006--0.009	8.76345	1.35037	0.704677	0.013245	5.49669	Fujian	Quanzhou City
168	穿心莲	Andrographis Herba	Herba & others	0.006--0.009	8.87658	1.45079	0.818015	0.00335502	4.98983	Fujian	Quanzhou City
169	穿心莲	Andrographis Herba	Herba & others	0.006--0.009	7.79079	0.851874	0.683841	0.00214676	5.86456	Fujian	Tongan District, Xiamen City
170	穿心莲	Andrographis Herba	Herba & others	0.006--0.009	8.70494	0.922337	0.742203	0.00303767	6.48441	Fujian	Quanzhou City
171	穿心莲	Andrographis Herba	Herba & others	0.006--0.009	10.6156	8.03941	0.276412	0.0166599	17.5538	Fujian	Tongan District, Xiamen City
172	穿心莲	Andrographis Herba	Herba & others	0.006--0.009	5.19633	0.086326	0.406669	0.0154893	1.2796	Guangxi	Guilin
173	穿心莲	Andrographis Herba	Herba & others	0.006--0.009	4.68079	0.180887	0.441627	0.017502	1.071	Guangdong	Zhanjiang City
174	穿心莲	Andrographis Herba	Herba & others	0.006--0.009	3.51429	0.180528	1.37455	0.00377134	0.757543	Guangdong	Zhanjiang City
175	穿心莲	Andrographis Herba	Herba & others	0.006--0.009	3.90981	0.229534	1.12587	0.00485629	0.870664	Guangdong	Shantou City
176	穿心莲	Andrographis Herba	Herba & others	0.006--0.009	3.97971	0.0931981	0.0595465	0.00298329	0.406205	Guangxi	Yulin City
177	穿心莲	Andrographis Herba	Herba & others	0.006--0.009	4.79391	0	0.635736	0.348223	1.12386	Guangxi	Guigang City
178	穿心莲	Andrographis Herba	Herba & others	0.006--0.009	6.78828	0.531998	1.17524	0.0964912	2.54884	Shanxi	Yangqu County, Taiyuan City
179	穿心莲	Andrographis Herba	Herba & others	0.006--0.009	4.69076	0.2251	1.29819	0.00240964	1.86647	Anhui	Linquan County, Fuyang City
180	穿心莲	Andrographis Herba	Herba & others	0.006--0.009	4.81155	0.248897	1.45549	0.00130313	2.00682	Guangxi	Yulin City
181	穿心莲	Andrographis Herba	Herba & others	0.006--0.009	3.81274	0.291548	2.28257	0.0131009	0.655607	Anhui	Linquan County, Fuyang City
182	穿心莲	Andrographis Herba	Herba & others	0.006--0.009	5.08314	0.247823	1.65281	0.00306809	2.65736	Guangdong	Zhanjiang City
183	穿心莲	Andrographis Herba	Herba & others	0.006--0.009	4.51513	0.0279503	2.14787	0.0299539	0.567021	Guangxi	Xiangzhou County, Laibin City
184	穿心莲	Andrographis Herba	Herba & others	0.006--0.009	3.28613	0.0400391	0.966406	0.0108398	0.831445	Guangdong	Zhanjiang City
185	穿心莲	Andrographis Herba	Herba & others	0.006--0.009	6.31593	0.521565	1.28701	0.0143963	1.82089	Guangxi	Qinzhou City
186	穿心莲	Andrographis Herba	Herba & others	0.006--0.009	4.97971	0.0931981	0.0595465	0.00298329	0.406205	Guangxi	Yulin City
187	穿心莲	Andrographis Herba	Herba & others	0.006--0.009	3.28613	0.0400391	0.966406	0.0108398	0.831445	Guangxi	Qinzhou City
188	穿心莲	Andrographis Herba	Herba & others	0.006--0.009	4.31593	0.421565	1.38701	0.0143963	1.82089	Guangxi	Qinzhou City
189	穿心莲	Andrographis Herba	Herba & others	0.006--0.009	4.99758	0.442587	1.06516	0.0109012	1.67999	Guangxi	Qinzhou City
190	穿心莲	Andrographis Herba	Herba & others	0.006--0.009	3.90761	0.135508	0.799266	0.00664155	0.850416	Sichuan	Miyi County, Panzhihua City
191	穿心莲	Andrographis Herba	Herba & others	0.006--0.009	4.83214	2.84962	0.973778	0.259138	2.09575	Hunan	Hunan
192	穿心莲	Andrographis Herba	Herba & others	0.006--0.009	4.90267	0.482599	2.53343	0.00157295	2.80279	Henan	Henan
193	穿心莲	Andrographis Herba	Herba & others	0.006--0.009	4.3249	0.313521	1.03599	0.00836576	0.602626	Henan	Henan
194	穿心莲	Andrographis Herba	Herba & others	0.006--0.009	4.77855	0.130925	1.04992	0.00893551	0.392385	Henan	Henan
195	穿心莲	Andrographis Herba	Herba & others	0.006--0.009	7.12001	1.33482	0.736526	0.0819116	5.65917	Sichuan	Pengzhou City
196	穿心莲	Andrographis Herba	Herba & others	0.006--0.009	6.97526	0.875299	0.574322	0.106744	3.8328	Guangxi	Hubiao Village, Xintang Township, Pingnan County, Guigang City
197	穿心莲	Andrographis Herba	Herba & others	0.006--0.009	6.73547	1.42054	0.775194	0.108527	5.66957	Guangxi	Hubiao Village, Xintang Township, Pingnan County, Guigang City
198	穿心莲	Andrographis Herba	Herba & others	0.006--0.009	5.84744	0.357776	1.67913	0.0874016	2.20472	Hubei	Luotian County, Huanggang City
199	穿心莲	Andrographis Herba	Herba & others	0.006--0.009	7.91564	0.918567	0.894687	0.035633	4.39758	Hubei	Hubei
200	穿心莲	Andrographis Herba	Herba & others	0.006--0.009	6.8229	0.269137	5.54557	0.0112839	0.317546	Guangdong	Chenghai District, Shantou City
201	穿心莲	Andrographis Herba	Herba & others	0.006--0.009	5.08838	0.251777	0.28592	0.0192137	0.151939	Guangdong	Huazhou City, Maoming City
202	穿心莲	Andrographis Herba	Herba & others	0.006--0.009	5.36111	0.473782	0.124178	0.0144748	0.0939966	Guangdong	Gap base of Yingde City, Qingyuan City
203	穿心莲	Andrographis Herba	Herba & others	0.006--0.009	5.95069	0.171307	0.121867	0.0093025	1.07793	Guangdong	Gap base of Zhanjiang City
204	穿心莲	Andrographis Herba	Herba & others	0.006--0.009	5.36024	0.243125	0.150218	0.0144296	1.24144	Guangdong	Gap planting base in Zhanjiang City
205	穿心莲	Andrographis Herba	Herba & others	0.006--0.009	10.2316	0.704	0.943142	0.0273591	1.88382	Guangxi	Qinzhou City
206	穿心莲	Andrographis Herba	Herba & others	0.006--0.009	7.40679	1.09908	0.4163	0.0361284	4.59078	Guangxi	Qinzhou City
207	穿心莲	Andrographis Herba	Herba & others	0.006--0.009	12.9538	0.440484	0.632831	0.0247629	2.33336	Guangxi	Heng County, Nanning City
208	穿心莲	Andrographis Herba	Herba & others	0.006--0.009	12.3027	0.486289	0.592364	0.0274423	4.54202	Guangxi	Heng County, Nanning City
209	穿心莲	Andrographis Herba	Herba & others	0.006--0.009	10.9743	0.387611	0.674984	0.0214043	2.41884	Guangxi	Heng County, Nanning City
210	穿心莲	Andrographis Herba	Herba & others	0.006--0.009	9.64313	0.71996	0.581461	0.0308632	5.46802	Guangxi	Heng County, Nanning City
211	穿心莲	Andrographis Herba	Herba & others	0.006--0.009	9.92109	0.455913	0.665704	0.023295	3.05239	Guangxi	Heng County, Nanning City
212	穿心莲	Andrographis Herba	Herba & others	0.006--0.009	8.5524	0.43187	0.585809	0.027642	2.52386	Guangxi	Heng County, Nanning City
213	穿心莲	Andrographis Herba	Herba & others	0.006--0.009	6.88885	0.661274	0.525332	0.0230517	2.59783	Guangxi	Guigang City
214	穿心莲	Andrographis Herba	Herba & others	0.006--0.009	10.0118	1.31475	0.798912	0.0452256	8.77143	Guangxi	Yulin City
215	穿心莲	Andrographis Herba	Herba & others	0.006--0.009	9.16138	1.0964	0.809047	0.0342164	7.89733	Guangdong	Zhanjiang City
216	穿心莲	Andrographis Herba	Herba & others	0.006--0.009	8.99392	1.01084	0.784924	0.0382561	7.4217	Guangdong	Zhanjiang City
217	穿心莲	Andrographis Herba	Herba & others	0.006--0.009	7.1445	0.619593	0.488202	0.0255104	1.87595	Guangxi	Guigang City
218	穿心莲	Andrographis Herba	Herba & others	0.006--0.009	7.63789	0.578237	0.54643	0.0215017	2.13888	Guangxi	Guigang City
219	穿心莲	Andrographis Herba	Herba & others	0.006--0.009	10.2408	1.11625	0.742108	0.0590667	7.74197	Guangxi	Yulin City
220	大黄	Rhei Radix et Rhizoma	Radix & rhizoma	0.003--0.015	6.12417	0.191012	0.0573724	0.0284143	1.33081	Gansu	Dangchang County, Longnan City
221	大黄	Rhei Radix et Rhizoma	Radix & rhizoma	0.003--0.015	3.17024	0.171846	0.100748	0.00321231	0.688048	Sichuan	Jinchuan County, Aba Tibetan and Qiang Autonomous Prefecture
222	大黄	Rhei Radix et Rhizoma	Radix & rhizoma	0.003--0.015	2.79873	0.104605	0.0758213	0.00170627	0.467547	Sichuan	Jiulong County, Ganzi Tibetan Autonomous Prefecture
223	大青叶	Isatidis Folium	Folium & cortex	0.009--0.015	3.51838	0.165602	0.0372465	0.0443	0.17317	Ningxia	Chengyang Township, Pengyang County, Guyuan City
224	大青叶	Isatidis Folium	Folium & cortex	0.009--0.015	2.93763	0.274011	0.0621843	0.09525	0.172013	Ningxia	Chengyang Township, Pengyang County, Guyuan City
225	大青叶	Isatidis Folium	Folium & cortex	0.009--0.015	5.32504	0.999599	0.125301	0.0062199	1.38142	Henan	Luoyang City
226	大青叶	Isatidis Folium	Folium & cortex	0.009--0.015	6.87549	2.05067	0.0942201	0.0139549	2.20606	Gansu	Wuwei City
227	大青叶	Isatidis Folium	Folium & cortex	0.009--0.015	6.01386	1.33587	0.101581	0.0186378	1.57689	Heilongjiang	Daqing City
228	大青叶	Isatidis Folium	Folium & cortex	0.009--0.015	6.89529	2.03583	0.0976841	0.0129652	2.1922	Gansu	Wuwei City
229	大青叶	Isatidis Folium	Folium & cortex	0.009--0.015	5.96507	1.32319	0.101581	0.0167838	1.57299	Heilongjiang	Daqing City
230	大青叶	Isatidis Folium	Folium & cortex	0.009--0.015	5.29695	1.00522	0.130718	0.00531701	1.38142	Henan	Luoyang City
231	大青叶	Isatidis Folium	Folium & cortex	0.009--0.015	3.26849	0.516206	0.171724	0.00368921	1.03033	Henan	Yanjin County, Xinxiang City
232	大青叶	Isatidis Folium	Folium & cortex	0.009--0.015	3.4003	0.513248	0.161516	0.00838654	1.10229	Henan	Yuzhou City, Xuchang City
233	大青叶	Isatidis Folium	Folium & cortex	0.009--0.015	3.16558	0.563004	0.199244	0.00208105	0.977529	Henan	Weishi County, Kaifeng City
234	大青叶	Isatidis Folium	Folium & cortex	0.009--0.015	4.00139	0.435513	0.190978	0.00914149	1.04034	Gansu	Minle County, Zhangye City
235	大青叶	Isatidis Folium	Folium & cortex	0.009--0.015	2.64262	0.319468	0.163002	0.00379961	0.637147	Henan	Luoning County, Luoyang City
236	大青叶	Isatidis Folium	Folium & cortex	0.009--0.015	4.0067	0.347753	0.652247	0.00551833	3.07154	Anhui	Fuyang City
237	大青叶	Isatidis Folium	Folium & cortex	0.009--0.015	3.20926	0.42903	0.145805	0.0026531	0.922054	Henan	Yuanyang County, Xinxiang City
238	大青叶	Isatidis Folium	Folium & cortex	0.009--0.015	2.5935	0.273822	0.60674	0.00208083	1.15655	Anhui	Lixing Town, Taihe County, Fuyang City
239	大青叶	Isatidis Folium	Folium & cortex	0.009--0.015	3.47554	0.491017	0.457148	0.00570057	2.02995	Anhui	Linquan County, Fuyang City
240	大青叶	Isatidis Folium	Folium & cortex	0.009--0.015	3.36926	0.44442	0.737873	0.00672557	1.79193	Anhui	Shuangmiao Town, Taihe County, Fuyang City
241	大青叶	Isatidis Folium	Folium & cortex	0.009--0.015	3.4003	0.813248	0.161516	0.00838654	1.10229	Henan	Yuzhou City, Xuchang City
242	大青叶	Isatidis Folium	Folium & cortex	0.009--0.015	3.54403	0.455185	0.618921	0.00499135	1.70104	Anhui	Qingqian Town, Taihe County, Fuyang City
243	大青叶	Isatidis Folium	Folium & cortex	0.009--0.015	5.16558	0.563004	0.199244	0.00208105	0.977529	Henan	Weishi County, Kaifeng City
244	大青叶	Isatidis Folium	Folium & cortex	0.009--0.015	0.860556	0.0595762	0.0127949	0.00289884	0.252099	Anhui	Guji Town, Jieshou City, Fuyang City
245	大青叶	Isatidis Folium	Folium & cortex	0.009--0.015	2.8935	0.273822	0.50674	0.00208083	1.15655	Anhui	Lixing Town, Taihe County, Fuyang City
246	大青叶	Isatidis Folium	Folium & cortex	0.009--0.015	4.54403	0.455185	0.418921	0.00499135	1.70104	Anhui	Qingqian Town, Taihe County, Fuyang City
247	大青叶	Isatidis Folium	Folium & cortex	0.009--0.015	0.860556	0.0595762	0.0127949	0.00289884	0.552099	Anhui	Guji Town, Linquan County, Fuyang City
248	大青叶	Isatidis Folium	Folium & cortex	0.009--0.015	7.47429	0.449437	0.226983	0.0400343	1.84256	Guangxi	Yulin City
249	大青叶	Isatidis Folium	Folium & cortex	0.009--0.015	4.96139	0.890814	0.429717	0.0432588	1.76203	Hebei	Anguo City, Baoding City
250	大青叶	Isatidis Folium	Folium & cortex	0.009--0.015	9.61865	0.422011	0.138175	0.0234675	2.04734	Guangxi	Yulin City
251	大青叶	Isatidis Folium	Folium & cortex	0.009--0.015	5.19577	1.59608	0.426988	0.0751099	2.79864	Heilongjiang	Daqing City
252	大青叶	Isatidis Folium	Folium & cortex	0.009--0.015	7.47429	0.449437	0.226983	0.0400343	1.84256	Guangxi	Yulin City
253	大青叶	Isatidis Folium	Folium & cortex	0.009--0.015	6.45529	1.33353	0.956166	0.0568868	4.24118	Anhui	Taihe County, Fuyang City
254	大青叶	Isatidis Folium	Folium & cortex	0.009--0.015	5.46314	0.579098	0.994307	0.0238224	2.62767	Anhui	Taihe County, Fuyang City
255	大青叶	Isatidis Folium	Folium & cortex	0.009--0.015	5.01421	0.88766	0.309417	0.0176578	2.58169	Henan	Yu County, Zhangjiakou City
256	大青叶	Isatidis Folium	Folium & cortex	0.009--0.015	7.34844	1.572	0.361027	0.0257805	3.89023	Anhui	Taihe County, Fuyang City
257	大青叶	Isatidis Folium	Folium & cortex	0.009--0.015	3.98165	1.45123	0.507481	0.0302214	3.74925	Henan	Xitao Village, Xitao Town, Wuzhi County, Jiaozuo City
258	大青叶	Isatidis Folium	Folium & cortex	0.009--0.015	3.45326	0.412626	0.319046	0	0.657583	Heilongjiang	Bajingzi Village, Datong District, Daqing City
259	大青叶	Isatidis Folium	Folium & cortex	0.009--0.015	6.786	0.739928	0.537296	0.197048	2.61169	Hunan	Hunan
260	大青叶	Isatidis Folium	Folium & cortex	0.009--0.015	16.306	0.560395	0.0548606	0	1.91477	Hubei	Hubei
261	大青叶	Isatidis Folium	Folium & cortex	0.009--0.015	5.75651	1.69419	0.469051	0	3.40809	Henan	Hancheng Town, Yiyang County, Luoyang City
262	大青叶	Isatidis Folium	Folium & cortex	0.009--0.015	7.26645	0.902204	0.26345	0.00644425	2.95682	Hebei	Anguo City, Baoding City
263	大青叶	Isatidis Folium	Folium & cortex	0.009--0.015	5.43545	0.0531444	0.00948509	0.00151734	0.137506	Anhui	Qiaocheng District, Bozhou City
264	大青叶	Isatidis Folium	Folium & cortex	0.009--0.015	8.2906	2.4013	0.780483	0.0208961	7.25456	Qinghai	Datong Hui and Tu Autonomous County, Xining City
265	大青叶	Isatidis Folium	Folium & cortex	0.009--0.015	6.40342	1.19547	0.419086	0.0102888	7.26353	Hebei	Anguo City, Baoding City
266	大青叶	Isatidis Folium	Folium & cortex	0.009--0.015	8.2728	2.01864	0.564775	0.00987307	5.38424	Hebei	Anguo City, Baoding City
267	大青叶	Isatidis Folium	Folium & cortex	0.009--0.015	15.9258	0.377274	0.0691638	0.00722942	1.3803	Gansu	Wuwei City
268	大青叶	Isatidis Folium	Folium & cortex	0.009--0.015	7.48612	1.35034	0.525528	0.0538105	3.94938	Hebei	Anguo City, Baoding City
269	大青叶	Isatidis Folium	Folium & cortex	0.009--0.015	5.22874	1.05109	0.472013	0.0068861	3.2431	Hebei	Taocheng District, Hengshui City
270	大青叶	Isatidis Folium	Folium & cortex	0.009--0.015	5.00938	0.402566	1.45698	0.00604739	0.801964	Anhui	Anhui
271	大青叶	Isatidis Folium	Folium & cortex	0.009--0.015	7.54006	1.86849	0.30543	0.0158226	3.50324	Hebei	Renqiu City, Cangzhou City
272	大青叶	Isatidis Folium	Folium & cortex	0.009--0.015	7.68554	1.95933	0.289671	0.013295	8.56364	Hebei	Anguo City, Baoding City
273	大青叶	Isatidis Folium	Folium & cortex	0.009--0.015	7.3433	1.52005	0.329941	0.0156667	3.08302	Hebei	Taocheng District, Hengshui City
274	大青叶	Isatidis Folium	Folium & cortex	0.009--0.015	6.93914	1.38345	0.298144	0.013383	2.76115	Hebei	Hebei
275	大青叶	Isatidis Folium	Folium & cortex	0.009--0.015	6.98229	1.44391	0.287431	0.0159025	2.93256	Hebei	Anguo City, Baoding City
276	大青叶	Isatidis Folium	Folium & cortex	0.009--0.015	7.49443	1.78405	0.302565	0.00860323	3.4064	Hebei	Renqiu City, Cangzhou City
277	大青叶	Isatidis Folium	Folium & cortex	0.009--0.015	6.91071	1.57368	0.302559	0.0102276	3.11205	Hebei	Hebei
278	大青叶	Isatidis Folium	Folium & cortex	0.009--0.015	12.6862	1.00169	0.0742952	0.0129797	2.86732	Gansu	Zhangye City
279	大青叶	Isatidis Folium	Folium & cortex	0.009--0.015	14.0333	0.447458	0.0560004	0.0119796	1.58157	Gansu	Zhangye City
280	大青叶	Isatidis Folium	Folium & cortex	0.009--0.015	12.4237	0.0675152	0.0272943	0.00197025	0.368462	Gansu	Zhangye City
281	大青叶	Isatidis Folium	Folium & cortex	0.009--0.015	7.7336	1.06391	0.318691	0.0082364	2.00676	Gansu	Zhangye City
282	大青叶	Isatidis Folium	Folium & cortex	0.009--0.015	13.1873	0.808557	0.75691	0.00849178	3.01206	Shandong	Pingyi County, Linyi City
283	大青叶	Isatidis Folium	Folium & cortex	0.009--0.015	7.86215	0.558099	0.691807	0.00861657	2.03972	Anhui	Taihe County, Fuyang City
284	丹参	Salviae Miltiorrhizae Radix et Rhizoma	Radix & rhizoma	0.01--0.015	2.36469	0.0606521	0.0152856	0.00542532	0.249738	Anhui	Bozhou City
285	丹参	Salviae Miltiorrhizae Radix et Rhizoma	Radix & rhizoma	0.01--0.015	9.02058	0.351417	0.0208361	0.00279582	0.432411	Sichuan	Zhongjiang County, Deyang City
286	丹参	Salviae Miltiorrhizae Radix et Rhizoma	Radix & rhizoma	0.01--0.015	10.7375	0.668007	0.031278	0.00751844	0.916515	Anhui	Bozhou City
287	当归	Angelicae Sinensis Radix	Radix & rhizoma	0.006--0.012	11.0922	0.257488	0.0294562	0.00284927	0.314768	Gansu	Huichuan Town, Weiyuan County, Dingxi City
288	当归	Angelicae Sinensis Radix	Radix & rhizoma	0.006--0.012	10.6338	0.249173	0.0267785	0.00668216	0.282726	Gansu	Dangchang County, Longnan City
289	当归	Angelicae Sinensis Radix	Radix & rhizoma	0.006--0.012	6.1413	0.272547	0.0524395	0.00589857	0.39602	Gansu	Min County, Dingxi City
290	党参	Codonopsis Radix	Radix & rhizoma	0.009--0.03	6.77199	0.163712	0.0324725	0.00389228	0.195834	Sichuan	Aba Tibetan and Qiang Autonomous Prefecture
291	党参	Codonopsis Radix	Radix & rhizoma	0.009--0.03	8.30681	0.296506	0.0307163	0.0105795	0.278187	Gansu	Dangchang County, Longnan City
292	党参	Codonopsis Radix	Radix & rhizoma	0.009--0.03	6.42343	0.432187	0.0591544	0.00435848	0.525985	Gansu	Longxi County, Dingxi City
293	地黄	Rehmanniae Radix	Radix & rhizoma	0.01--0.015	4.98999	1.11939	0.0348643	0.00845373	1.56182	Henan	Wen County, Jiaozuo City
294	地黄	Rehmanniae Radix	Radix & rhizoma	0.01--0.015	3.57197	0.579637	0.0388326	0.00421963	0.967592	Henan	Wuzhi County, Jiaozuo City
295	地黄	Rehmanniae Radix	Radix & rhizoma	0.01--0.015	2.93748	0.33115	0.0354718	0.00945619	0.700566	Henan	Qinyang City, Jiaozuo City
296	杜仲	Eucommiae Cortex	Folium & cortex	0.006--0.01	4.92613	0.138678	0.116128	0.00643811	1.43088	Sichuan	Qingchuan County, Guangyuan City
297	杜仲	Eucommiae Cortex	Folium & cortex	0.006--0.01	5.48251	0.135507	0.141832	0.0111567	1.57878	Sichuan	Pingwu County, Mianyang City
298	杜仲	Eucommiae Cortex	Folium & cortex	0.006--0.01	5.03753	0.119313	0.125664	0.00777934	1.64431	Sichuan	Wanyuan City, Dazhou City
299	甘草	Glycyrrhizae Radix et Rhizoma	Radix & rhizoma	0.002--0.01	8.02026	0.315337	0.0122192	0.00261583	0.299511	Sinkiang	Tacheng Prefecture, Ili Kazakh Autonomous Prefecture
300	甘草	Glycyrrhizae Radix et Rhizoma	Radix & rhizoma	0.002--0.01	7.24779	0.120856	0.00846512	0.00767527	0.164243	Inner Mongolia	Wuyuan County, Bayannur City
301	甘草	Glycyrrhizae Radix et Rhizoma	Radix & rhizoma	0.002--0.01	7.97585	0.140149	0.0288237	0.00456171	0.187015	Gansu	Guazhou County, Jiuquan City
302	葛根	Puerariae Lobatae Radix	Radix & rhizoma	0.01--0.015	1.71	0.14	0.04	0	0.21	Shanxi	Jiang County, Yuncheng City
303	葛根	Puerariae Lobatae Radix	Radix & rhizoma	0.01--0.015	11.08	0.71	0.38	0.006	2.04	Shanxi	Yuanqu County, Yuncheng City
304	葛根	Puerariae Lobatae Radix	Radix & rhizoma	0.01--0.015	5.83	0.07	0.17	0	0.01	Shanxi	Jiang County, Yuncheng City
305	葛根	Puerariae Lobatae Radix	Radix & rhizoma	0.01--0.015	6.84	0.68	0.07	0.003	1.29	Shanxi	Yuanqu County, Yuncheng City
306	葛根	Puerariae Lobatae Radix	Radix & rhizoma	0.01--0.015	4.8	0.18	0.07	0	0.31	Shanxi	Yuanqu County, Yuncheng City
307	葛根	Puerariae Lobatae Radix	Radix & rhizoma	0.01--0.015	5.27	0.64	0.11	0.039	0.68	Shanxi	Jiang County, Yuncheng City
308	葛根	Puerariae Lobatae Radix	Radix & rhizoma	0.01--0.015	3.76	0.27	0.16	0.006	0.26	Shanxi	Yuanqu County, Yuncheng City
309	葛根	Puerariae Lobatae Radix	Radix & rhizoma	0.01--0.015	4.45	0.11	0.14	0.003	0.61	Hebei	Anguo City, Baoding City
310	葛根	Puerariae Lobatae Radix	Radix & rhizoma	0.01--0.015	3.64	0.17	0.84	0.004	0.35	Hebei	Lianchi District, Baoding City
311	葛根	Puerariae Lobatae Radix	Radix & rhizoma	0.01--0.015	4.16	0.19	0.28	0.004	2.3	Hebei	Haiguan District, Qinhuangdao City
312	葛根	Puerariae Lobatae Radix	Radix & rhizoma	0.01--0.015	8.15	0.93	0.66	0.014	2.92	Hebei	Yuanshi County, Shijiazhuang City
313	葛根	Puerariae Lobatae Radix	Radix & rhizoma	0.01--0.015	3.23	0.12	0.43	0	2.01	Hebei	Baixiang County, Xingtai City
314	葛根	Puerariae Lobatae Radix	Radix & rhizoma	0.01--0.015	5.93	0.37	0.11	0.004	1.27	Hebei	Anguo City, Baoding City
315	葛根	Puerariae Lobatae Radix	Radix & rhizoma	0.01--0.015	10.43	0.37	0.24	0.009	0.9	Hebei	Yuanshi County, Shijiazhuang City
316	葛根	Puerariae Lobatae Radix	Radix & rhizoma	0.01--0.015	9.65	1.5	0.1	0.005	1.32	Sichuan	Yibin City
317	葛根	Puerariae Lobatae Radix	Radix & rhizoma	0.01--0.015	4.86	0.4	0.05	0.011	0.51	Sichuan	Mianyang City
318	葛根	Puerariae Lobatae Radix	Radix & rhizoma	0.01--0.015	3.57	0.14	0.18	0.002	0.63	Gansu	Kang County, Longnan City
319	葛根	Puerariae Lobatae Radix	Radix & rhizoma	0.01--0.015	5.19	0.13	0.08	0	0.2	Anhui	Yuexi County, Anqing City
320	葛根	Puerariae Lobatae Radix	Radix & rhizoma	0.01--0.015	7.38	0.73	0.38	0.001	0.74	Anhui	Lu'an City
321	葛根	Puerariae Lobatae Radix	Radix & rhizoma	0.01--0.015	5.82	0.29	0.13	0.004	0.74	Anhui	Anqing City
322	葛根	Puerariae Lobatae Radix	Radix & rhizoma	0.01--0.015	6.64	0.17	0.1	0	1.18	Anhui	Chuzhou City
323	葛根	Puerariae Lobatae Radix	Radix & rhizoma	0.01--0.015	7.23	0.18	0.04	0	0	Anhui	Bengbu City
324	葛根	Puerariae Lobatae Radix	Radix & rhizoma	0.01--0.015	2.75	0.1	0.07	0	0.21	Anhui	Anqing City
325	葛根	Puerariae Lobatae Radix	Radix & rhizoma	0.01--0.015	5.16	0.15	0.12	0	0.58	Anhui	Lu'an City
326	葛根	Puerariae Lobatae Radix	Radix & rhizoma	0.01--0.015	2.2	0.08	0.02	0	0	Anhui	Chuzhou City
327	葛根	Puerariae Lobatae Radix	Radix & rhizoma	0.01--0.015	3.76	0.07	0.1	0	0.1	Yunnan	Simao District, Pu'er City
328	葛根	Puerariae Lobatae Radix	Radix & rhizoma	0.01--0.015	5.2	0.21	0.1	0.002	0.54	Jilin	Fusong County, Baishan City
329	葛根	Puerariae Lobatae Radix	Radix & rhizoma	0.01--0.015	7.06	1.13	0.24	0.008	1.87	Jilin	Fusong County, Baishan City
330	葛根	Puerariae Lobatae Radix	Radix & rhizoma	0.01--0.015	11.39	0.1	0.05	0.004	0	Henan	Nanyang City
331	葛根	Puerariae Lobatae Radix	Radix & rhizoma	0.01--0.015	6.03	0.16	0.11	0.004	5.4	Henan	Xinyang City
332	葛根	Puerariae Lobatae Radix	Radix & rhizoma	0.01--0.015	6.35	0.97	0.08	0	0.73	Henan	Nanyang City
333	葛根	Puerariae Lobatae Radix	Radix & rhizoma	0.01--0.015	2.5	0.07	0.02	0	0	Henan	Xinyang City
334	葛根	Puerariae Lobatae Radix	Radix & rhizoma	0.01--0.015	9.43	0.13	0.15	0	0.35	Henan	Nanyang City
335	葛根	Puerariae Lobatae Radix	Radix & rhizoma	0.01--0.015	8.86	0.39	0.25	0	0.96	Hunan	Zhangjiajie City
336	葛根	Puerariae Lobatae Radix	Radix & rhizoma	0.01--0.015	7.29	0.1	0.91	0	3.11	Hunan	Sangzhi County, Zhangjiajie City
337	葛根	Puerariae Lobatae Radix	Radix & rhizoma	0.01--0.015	3.5	0.12	0.08	0	0	Guangxi	Pingnan County, Guigang City
338	葛根	Puerariae Lobatae Radix	Radix & rhizoma	0.01--0.015	7.4	0.34	0.25	0.008	1.54	Guangxi	Teng County, Wuzhou City
339	枸杞子	Lycii Fructus	Fructus & semen	0.006--0.012	11.3908	0	0.184441	0.00268603	0.105949	Hebei	Qiuzhangzi Village, Mutoudeng Town, Qinglong County, Qinhuangdao City
340	枸杞子	Lycii Fructus	Fructus & semen	0.006--0.012	8.83675	0	0.0780059	0.00205279	0.10303	Sinkiang	Bohu County, Bayingol Mongolian Autonomous Prefecture
341	枸杞子	Lycii Fructus	Fructus & semen	0.006--0.012	8.78088	0	0.0678287	0.00109562	0.0936255	Qinghai	Nuomuhong Township, Dulan County, Haixi Mongol and Tibetan Autonomous Prefecture
342	枸杞子	Lycii Fructus	Fructus & semen	0.006--0.012	5.62389	0	0.155577	0.00108588	0.0989141	Qinghai	Nuomuhong farm, Dulan County, Haixi Mongol and Tibetan Autonomous Prefecture
343	枸杞子	Lycii Fructus	Fructus & semen	0.006--0.012	6.94618	0.06328	0.0268136	0.00526521	0.253803	Ningxia	Zhongning County, Zhongwei City
344	枸杞子	Lycii Fructus	Fructus & semen	0.006--0.012	7.68476	0	0.0558748	0	0.174757	Qinghai	Nuomuhong farm, Dulan County, Haixi Mongol and Tibetan Autonomous Prefecture
345	枸杞子	Lycii Fructus	Fructus & semen	0.006--0.012	6.27411	0.060571	0.0168789	0.00192901	0.142168	Sinkiang	Bole City, Bortala Mongol Autonomous Prefecture
346	枸杞子	Lycii Fructus	Fructus & semen	0.006--0.012	6.29719	0.0711672	0.0614407	0.00597072	0.113347	Qinghai	Qaidam Basin, Haixi Mongol and Tibetan Autonomous Prefecture
347	枸杞子	Lycii Fructus	Fructus & semen	0.006--0.012	5.97661	0.045809	0.0324561	0.0039961	0.072807	Ningxia	Zhongning County, Zhongwei City
348	枸杞子	Lycii Fructus	Fructus & semen	0.006--0.012	9.15385	0.0691309	0.317383	0.004995	0.947253	Ningxia	Zhongwei City
349	枸杞子	Lycii Fructus	Fructus & semen	0.006--0.012	9.89963	0	0.00856131	0	0.0747884	Ningxia	Zhongwei City
350	枸杞子	Lycii Fructus	Fructus & semen	0.006--0.012	10.0639	1.02414	0.0993965	0.00638978	0.958466	Ningxia	Zhongwei City
351	枸杞子	Lycii Fructus	Fructus & semen	0.006--0.012	5.66749	0.0955184	0.0735853	0.0128181	0.821306	Qinghai	Hedong farm, Golmud City, Haixi Mongol and Tibetan Autonomous Prefecture
352	枸杞子	Lycii Fructus	Fructus & semen	0.006--0.012	6.64406	0.0791652	0.0760831	0.00686862	0.280028	Qinghai	Ziqinghua medlar Industrial Park, Golmud City, Haixi Mongol and Tibetan Autonomous Prefecture
353	枸杞子	Lycii Fructus	Fructus & semen	0.006--0.012	5.74975	0.0996406	0.0827344	0.012986	0.4795	Qinghai	Geermu City, Haixi Mongolian and Tibetan Autonomous Prefecture
354	枸杞子	Lycii Fructus	Fructus & semen	0.006--0.012	5.63448	0.0896884	0.0789258	0.00686757	0.512813	Qinghai	Team 6, Hexi farm, Golmud City, Haixi Mongol and Tibetan Autonomous Prefecture
355	枸杞子	Lycii Fructus	Fructus & semen	0.006--0.012	5.97619	0.0749482	0.0769151	0.0143892	0.411905	Qinghai	Geermu City, Haixi Mongolian and Tibetan Autonomous Prefecture
356	枸杞子	Lycii Fructus	Fructus & semen	0.006--0.012	5.39528	0.0727307	0.0919829	0.015346	0.408761	Qinghai	Team 9, Hexi farm, Golmud City, Haixi Mongol and Tibetan Autonomous Prefecture
357	枸杞子	Lycii Fructus	Fructus & semen	0.006--0.012	4.97628	0	0.0682163	0	0.0682163	Ningxia	Panying Village, zhouta Township, Zhongning County, Zhongwei City
358	枸杞子	Lycii Fructus	Fructus & semen	0.006--0.012	7.92116	0.0352295	0.0770459	0.00329341	0.109082	Sinkiang	Tuoli Township, Jinghe County, Bortala Mongol Autonomous Prefecture
359	枸杞子	Lycii Fructus	Fructus & semen	0.006--0.012	9.0229	0.0213186	0.0547769	0	0.132254	Sinkiang	Tuoli Township, Jinghe County, Bortala Mongol Autonomous Prefecture
360	枸杞子	Lycii Fructus	Fructus & semen	0.006--0.012	9.9359	0.0653281	0.0758861	0	0.0743778	Sinkiang	Tuoli Township, Jinghe County, Bortala Mongol Autonomous Prefecture
361	枸杞子	Lycii Fructus	Fructus & semen	0.006--0.012	11.0879	0.0692124	0.0796539	0	0.0965593	Sinkiang	Tuoli Township, Jinghe County, Bortala Mongol Autonomous Prefecture
362	枸杞子	Lycii Fructus	Fructus & semen	0.006--0.012	10.2665	0.0506135	0.0510928	0	0.0803298	Sinkiang	Tuoli Township, Jinghe County, Bortala Mongol Autonomous Prefecture
363	枸杞子	Lycii Fructus	Fructus & semen	0.006--0.012	6.12287	0.0105857	0.0387812	0.00108825	0.139197	Ningxia	Lingwu City, Yinchuan City
364	枸杞子	Lycii Fructus	Fructus & semen	0.006--0.012	8.07623	0.035815	0.0450094	0	0.0480426	Qinghai	Haixi Mongol and Tibetan Autonomous Prefecture
365	枸杞子	Lycii Fructus	Fructus & semen	0.006--0.012	9.20111	0.050421	0.0695561	0	0.068408	Qinghai	Haixi Mongol and Tibetan Autonomous Prefecture
366	枸杞子	Lycii Fructus	Fructus & semen	0.006--0.012	5.83136	0.0511072	0.0663306	0.00197707	0	Qinghai	Haixi Mongol and Tibetan Autonomous Prefecture
367	枸杞子	Lycii Fructus	Fructus & semen	0.006--0.012	4.44816	0.0145857	0.0288926	0	0.0317726	Qinghai	Haixi Mongol and Tibetan Autonomous Prefecture
368	枸杞子	Lycii Fructus	Fructus & semen	0.006--0.012	6.77759	0.0345184	0.0192228	0	0.0930136	Ningxia	Helan County, Yinchuan City
369	枸杞子	Lycii Fructus	Fructus & semen	0.006--0.012	3.02948	0.064488	0	0.00126067	0.127715	Ningxia	Wuzhong City
370	枸杞子	Lycii Fructus	Fructus & semen	0.006--0.012	3.42269	0.0165461	0.0179476	0	0.0463382	Ningxia	Zhongning County, Zhongwei City
371	枸杞子	Lycii Fructus	Fructus & semen	0.006--0.012	9.71394	0.132655	0.146052	0.00372683	0.183924	Ningxia	Lingwu City, Yinchuan City
372	枸杞子	Lycii Fructus	Fructus & semen	0.006--0.012	7.69446	0.0379936	0.0524531	0	0.0572397	Ningxia	Zhongning County, Zhongwei City
373	枸杞子	Lycii Fructus	Fructus & semen	0.006--0.012	7.34816	0.0461403	0.205329	0	0.157915	Hebei	Qiuzhangzi Village, Mutoudeng Town, Qinglong County, Qinhuangdao City
374	枸杞子	Lycii Fructus	Fructus & semen	0.006--0.012	6.82776	0.0499016	0.0515748	0	0.0731299	Ningxia	Zhongning County, Zhongwei City
375	枸杞子	Lycii Fructus	Fructus & semen	0.006--0.012	5.0578	0	0.0403638	0.00274777	0.109816	Beijing	Beijing
376	枸杞子	Lycii Fructus	Fructus & semen	0.006--0.012	5.0578	0	0.0403638	0.00274777	0.109816	Beijing	Beijing
377	枸杞子	Lycii Fructus	Fructus & semen	0.006--0.012	6.07619	0.0688095	0.121667	0	0.380595	Ningxia	Zhouta Township, Zhongning County, Zhongwei City
378	枸杞子	Lycii Fructus	Fructus & semen	0.006--0.012	8.76187	0.106712	0.0921159	0.00105186	0.138891	Ningxia	Changshantou Township, Zhongning County, Zhongwei City
379	枸杞子	Lycii Fructus	Fructus & semen	0.006--0.012	5.97915	0.0323514	0.0489219	0	0.12722	Ningxia	Shizuishan City
380	枸杞子	Lycii Fructus	Fructus & semen	0.006--0.012	6.21321	0.0243738	0.0222112	0	0.136286	Ningxia	Yinchuan City
381	枸杞子	Lycii Fructus	Fructus & semen	0.006--0.012	6.18671	0.027322	0.024397	0	0.0677057	Ningxia	Wuzhong City
382	枸杞子	Lycii Fructus	Fructus & semen	0.006--0.012	6.40217	0.0284164	0.026168	0	0.0733741	Ningxia	Shizuishan City
383	枸杞子	Lycii Fructus	Fructus & semen	0.006--0.012	7.22006	0.0467189	0.0409688	0	0.0608105	Ningxia	Zhongning County, Zhongwei City
384	枸杞子	Lycii Fructus	Fructus & semen	0.006--0.012	8.36521	0.017767	0.0203377	0	0.0527611	Gansu	Jingyuan County, Baiyin City
385	枸杞子	Lycii Fructus	Fructus & semen	0.006--0.012	11.4964	0.028586	0.0208204	0	0.141749	Ningxia	Zhongning County, Zhongwei City
386	枸杞子	Lycii Fructus	Fructus & semen	0.006--0.012	5.99846	0.0551877	0.0386819	0	0.104478	Ningxia	Zhongning County, Zhongwei City
387	枸杞子	Lycii Fructus	Fructus & semen	0.006--0.012	9.38368	0.309603	0.183554	0.0119884	1.69578	Ningxia	Zhongning County, Zhongwei City
388	枸杞子	Lycii Fructus	Fructus & semen	0.006--0.012	8.35595	0.0620118	0.0302745	0.00125094	0.219988	Ningxia	Helan County, Yinchuan City
389	枸杞子	Lycii Fructus	Fructus & semen	0.006--0.012	8.47148	0.0729555	0.0266739	0	0.377323	Ningxia	Helan County, Yinchuan City
390	枸杞子	Lycii Fructus	Fructus & semen	0.006--0.012	5.28797	0.0281498	0.0350092	0.00235624	0.102122	Gansu	Jingtai County, Baiyin City
391	枸杞子	Lycii Fructus	Fructus & semen	0.006--0.012	5.90533	0.0144749	0.0405966	0	0.0892078	Gansu	Jingtai County, Baiyin City
392	枸杞子	Lycii Fructus	Fructus & semen	0.006--0.012	8.00505	0.106263	0.0817809	0.00109911	0.118522	Gansu	Dachang River, Huahai Town, Yumen City
393	枸杞子	Lycii Fructus	Fructus & semen	0.006--0.012	7.69632	0.124187	0.0747179	0	0.504424	Gansu	Dachang River, Huahai Town, Yumen City
394	枸杞子	Lycii Fructus	Fructus & semen	0.006--0.012	5.74073	0.0189504	0.0452877	0	0.0924311	Gansu	Jingtai County, Baiyin City
395	枸杞子	Lycii Fructus	Fructus & semen	0.006--0.012	5.91884	0.0302297	0.0382584	0	0.113069	Gansu	Jingtai County, Baiyin City
396	枸杞子	Lycii Fructus	Fructus & semen	0.006--0.012	8.73981	0.0374941	0.0398436	0	0.121443	Qinghai	Nuomuhong Township, Dulan County, Haixi Mongol and Tibetan Autonomous Prefecture
397	枸杞子	Lycii Fructus	Fructus & semen	0.006--0.012	8.84989	0.0783306	0.0502042	0.00115285	0.21743	Ningxia	Ning'an Town, Zhongning County, Zhongwei City
398	枸杞子	Lycii Fructus	Fructus & semen	0.006--0.012	6.88401	0.0327181	0.0221627	0	0.105564	Gansu	Jingyuan County, Baiyin City
399	枸杞子	Lycii Fructus	Fructus & semen	0.006--0.012	7.65634	0.0482159	0.0276768	0	0.220427	Ningxia	Zhongning County, Zhongwei City
400	枸杞子	Lycii Fructus	Fructus & semen	0.006--0.012	6.03167	0.0593863	0.0547884	0	0.694817	Qinghai	Geermu City, Haixi Mongolian and Tibetan Autonomous Prefecture
401	广藿香	Pogostemonis Herba	Herba & others	0.003--0.01	12.5667	0.81999	0.126413	0.0141358	4.32305	Guangxi	Bobai County, Yulin City
402	广藿香	Pogostemonis Herba	Herba & others	0.003--0.01	12.0618	0.674172	0.122686	0.010221	3.83394	Guangxi	Heng County, Nanning City
403	广藿香	Pogostemonis Herba	Herba & others	0.003--0.01	10.0891	0.152169	0.0951807	0.00884793	1.46454	Guangxi	Lingshan County, Qinzhou City
404	广金钱草	Desmodii Styracifolii Herba	Herba & others	0.015--0.03	10.4825	0.268201	0.0673109	0.0377	5.14874	Guangxi	Dabeiling, Wendi Town, Bobai County, Yulin City
405	广金钱草	Desmodii Styracifolii Herba	Herba & others	0.015--0.03	8.98565	2.04393	0.694763	0.0583	3.71363	Guangxi	Guanyang County, Guilin City
406	广金钱草	Desmodii Styracifolii Herba	Herba & others	0.015--0.03	10.7711	0.178359	0.66087	0.046403	0.688096	Guangxi	Fumian District, Yulin City
407	广金钱草	Desmodii Styracifolii Herba	Herba & others	0.015--0.03	9.29874	0.323774	1.32752	0.00628293	2.96717	Guangdong	Dongguan City
408	广金钱草	Desmodii Styracifolii Herba	Herba & others	0.015--0.03	8.8726	0.270656	0.792649	0.00455716	2.08342	Guangdong	Boluo County, Huizhou City
409	广金钱草	Desmodii Styracifolii Herba	Herba & others	0.015--0.03	6.72486	0.48532	0.249157	0.0133902	1.50466	Guangxi	Heng County, Nanning City
410	广金钱草	Desmodii Styracifolii Herba	Herba & others	0.015--0.03	6.58571	0.311531	0.0942857	0.0158163	0.628469	Guangxi	Guigang City
411	广金钱草	Desmodii Styracifolii Herba	Herba & others	0.015--0.03	6.79757	0.690789	0.237955	0.0432186	1.96457	Guangxi	Lingui District, Guilin City
412	广金钱草	Desmodii Styracifolii Herba	Herba & others	0.015--0.03	6.54822	0.337157	0.111574	0.0115736	0.592995	Guangxi	Rong County, Yulin City
413	广金钱草	Desmodii Styracifolii Herba	Herba & others	0.015--0.03	6.31206	0.792622	0.176371	0.0108674	1.69292	Guangxi	Luchuan County, Yulin City
414	广金钱草	Desmodii Styracifolii Herba	Herba & others	0.015--0.03	9.3568	0.263961	0.796769	0.0754886	2.10411	Guangxi	Yuzhou District, Yulin City
415	广金钱草	Desmodii Styracifolii Herba	Herba & others	0.015--0.03	9.66693	0.558587	1.26906	0.00973114	2.60333	Guangxi	Fumian District, Yulin City
416	广金钱草	Desmodii Styracifolii Herba	Herba & others	0.015--0.03	7.25422	0.5429	0.263853	0.0684211	2.71698	Guangdong	Lile Town, Jiangmen City
417	广金钱草	Desmodii Styracifolii Herba	Herba & others	0.015--0.03	7.1049	0.525679	0.257188	0.00951814	2.85247	Guangdong	Huanggang Town, Duanzhou District, Zhaoqing City
418	广金钱草	Desmodii Styracifolii Herba	Herba & others	0.015--0.03	10.1351	0.447933	0.616455	0	3.82055	Guangxi	Guilin
419	广金钱草	Desmodii Styracifolii Herba	Herba & others	0.015--0.03	9.40077	0.271928	0.704527	0	2.49192	Guangxi	Guilin
420	广金钱草	Desmodii Styracifolii Herba	Herba & others	0.015--0.03	9.44511	0.156325	1.00736	0	2.67701	Guangxi	Jinxiu Yao Autonomous County, Laibin City
421	广金钱草	Desmodii Styracifolii Herba	Herba & others	0.015--0.03	10.6313	0.399643	1.27457	0.10949	4.54536	Guangxi	Lingshan County, Qinzhou City
422	广金钱草	Desmodii Styracifolii Herba	Herba & others	0.015--0.03	13.2224	0.581208	1.51953	0.377541	5.69849	Guangxi	Xiangzhou County, Laibin City
423	广金钱草	Desmodii Styracifolii Herba	Herba & others	0.015--0.03	7.63889	0.441447	0.234313	0.0439648	2.22222	Guangdong	Qingping Town, Lianjiang City, Zhanjiang City
424	广金钱草	Desmodii Styracifolii Herba	Herba & others	0.015--0.03	8.0611	0.228435	0.839157	0.0960463	2.7526	Guangxi	Wutong Town, Lingui District, Guilin City
425	广金钱草	Desmodii Styracifolii Herba	Herba & others	0.015--0.03	8.08747	0.231395	0.83907	0.0642735	2.71103	Guangxi	Wutong Town, Lingui District, Guilin City
426	广金钱草	Desmodii Styracifolii Herba	Herba & others	0.015--0.03	5.66546	0.602332	0.226478	0.0367913	1.61942	Guangxi	Shatang Town, Xingye County, Yulin City
427	广金钱草	Desmodii Styracifolii Herba	Herba & others	0.015--0.03	6.52486	0.48532	0.249157	0.0133902	1.50466	Guangxi	Heng County, Nanning City
428	广金钱草	Desmodii Styracifolii Herba	Herba & others	0.015--0.03	5.70282	0.64086	0.234536	0.0542228	1.72383	Guangxi	Shatang Town, Xingye County, Yulin City
429	广金钱草	Desmodii Styracifolii Herba	Herba & others	0.015--0.03	6.58571	0.311531	0.0942857	0.0158163	0.828469	Guangxi	Guigang City
430	广金钱草	Desmodii Styracifolii Herba	Herba & others	0.015--0.03	6.99757	0.690789	0.237955	0.0432186	1.96457	Guangxi	Guilin
431	广金钱草	Desmodii Styracifolii Herba	Herba & others	0.015--0.03	6.54822	0.337157	0.111574	0.0135736	0.592995	Guangxi	Rong County, Yulin City
432	广金钱草	Desmodii Styracifolii Herba	Herba & others	0.015--0.03	6.21206	0.792622	0.176371	0.0108674	1.69292	Guangxi	Luchuan County, Yulin City
433	广金钱草	Desmodii Styracifolii Herba	Herba & others	0.015--0.03	4.65527	0.127246	0.0891602	0.0143555	0.22334	Guangdong	Luogang Town, Luogang District, Guangzhou City
434	广金钱草	Desmodii Styracifolii Herba	Herba & others	0.015--0.03	12.3457	0.23037	0.906049	0.00666667	1.79012	Guangxi	Taiping Town, Wuming County, Nanning City
435	广金钱草	Desmodii Styracifolii Herba	Herba & others	0.015--0.03	9.98695	0.537736	1.112	2.06142	2.55219	Guangxi	Pingma Town, Tiandong County, Baise City
436	广金钱草	Desmodii Styracifolii Herba	Herba & others	0.015--0.03	7.63889	0.441447	0.234313	0.0439648	2.22222	Guangdong	Xiaojinkou Town, Huicheng District, Huizhou City
437	广金钱草	Desmodii Styracifolii Herba	Herba & others	0.015--0.03	6.84	0.51	0.302	0.104	3.01	Hainan	Xinglong farm, Wanning County, Wanning City
438	广金钱草	Desmodii Styracifolii Herba	Herba & others	0.015--0.03	13.4863	0.494183	1.00681	0	3.92601	Guangxi	Nanning City
439	广金钱草	Desmodii Styracifolii Herba	Herba & others	0.015--0.03	13.6729	0.492232	0.711834	0	3.33209	Guangdong	Suixi County, Zhanjiang City
440	广金钱草	Desmodii Styracifolii Herba	Herba & others	0.015--0.03	17.4577	0.66974	0.793141	0.0137654	9.88313	Guangxi	Taochuan County, Yulin City
441	广金钱草	Desmodii Styracifolii Herba	Herba & others	0.015--0.03	19.0165	0.862218	1.07103	0.0111833	11.2479	Guangxi	Taochuan County, Yulin City
442	广金钱草	Desmodii Styracifolii Herba	Herba & others	0.015--0.03	18.8919	0.97948	2.38696	0.0267476	5.89891	Guangxi	Beihai City
443	广金钱草	Desmodii Styracifolii Herba	Herba & others	0.015--0.03	11.3103	1.78214	0.15587	0.00809611	4.01639	Guangdong	Zhanjiang City
444	广金钱草	Desmodii Styracifolii Herba	Herba & others	0.015--0.03	19.7117	0.739496	1.18111	0.0106315	3.92924	Guangdong	Zhanjiang City
445	广金钱草	Desmodii Styracifolii Herba	Herba & others	0.015--0.03	14.7418	0.907636	0.928386	0.0123047	5.36077	Guangdong	Zhanjiang City
446	广金钱草	Desmodii Styracifolii Herba	Herba & others	0.015--0.03	17.0477	0.789054	1.08563	0.0160845	5.41517	Guangdong	Zhanjiang City
447	广金钱草	Desmodii Styracifolii Herba	Herba & others	0.015--0.03	12.6602	1.0814	0.983898	0.011223	4.65434	Guangdong	Zhanjiang City
448	广金钱草	Desmodii Styracifolii Herba	Herba & others	0.015--0.03	16.3475	0.911886	0.955038	0.013549	4.89025	Guangdong	Zhanjiang City
449	广金钱草	Desmodii Styracifolii Herba	Herba & others	0.015--0.03	14.5335	1.71292	0.33769	0.0241683	5.60638	Guangxi	Luchuan County, Yulin City
450	广金钱草	Desmodii Styracifolii Herba	Herba & others	0.015--0.03	12.5482	1.94328	0.288664	0.0283704	5.97119	Guangxi	Yulin City
451	广金钱草	Desmodii Styracifolii Herba	Herba & others	0.015--0.03	24.712	2.60907	0.292387	0.0393355	7.71436	Guangxi	Yulin City
452	广金钱草	Desmodii Styracifolii Herba	Herba & others	0.015--0.03	24.0348	2.51982	0.339914	0.0805345	7.97199	Guangxi	Yulin City
453	广金钱草	Desmodii Styracifolii Herba	Herba & others	0.015--0.03	21.3274	2.61602	0.285169	0.0332502	7.94261	Guangxi	Yulin City
454	广金钱草	Desmodii Styracifolii Herba	Herba & others	0.015--0.03	19.2175	2.39006	0.306898	0.0313116	7.20839	Guangxi	Yulin City
455	广金钱草	Desmodii Styracifolii Herba	Herba & others	0.015--0.03	10.2145	0.630978	0.150871	0.0173576	1.46173	Guangxi	Fumian District, Yulin City
456	广金钱草	Desmodii Styracifolii Herba	Herba & others	0.015--0.03	13.4138	0.728067	0.202115	0.0233201	1.85032	Guangxi	Fumian District, Yulin City
457	广金钱草	Desmodii Styracifolii Herba	Herba & others	0.015--0.03	16.0107	0.646632	0.157985	0.0194684	1.70641	Guangxi	Fumian District, Yulin City
458	广金钱草	Desmodii Styracifolii Herba	Herba & others	0.015--0.03	15.4402	1.20004	0.380444	0.00282228	3.80019	Guangxi	Yulin City
459	广金钱草	Desmodii Styracifolii Herba	Herba & others	0.015--0.03	19.3812	1.01063	0.186436	0	3.85	Guangxi	Yulin City
460	广金钱草	Desmodii Styracifolii Herba	Herba & others	0.015--0.03	15.8664	1.89935	0.476769	0.0091911	6.88898	Guangxi	Yulin City
461	广金钱草	Desmodii Styracifolii Herba	Herba & others	0.015--0.03	17.487	1.98469	0.524842	0.0115289	7.22366	Guangxi	Yulin City
462	广金钱草	Desmodii Styracifolii Herba	Herba & others	0.015--0.03	16.5278	0.209072	1.00714	0.00693541	1.82374	Guangdong	Gaoyao City, Zhaoqing City
463	广金钱草	Desmodii Styracifolii Herba	Herba & others	0.015--0.03	16.4126	0.196847	0.987636	0.00578314	1.80796	Guangdong	Heyuan City
464	何首乌	Polygoni Multiflori Radix	Radix & rhizoma	0.003--0.006	1.74382	0.0497945	0.0805904	0.00310456	0.150654	Gansu	Chengyang Village, Chengyang Township, Pingliang City
465	何首乌	Polygoni Multiflori Radix	Radix & rhizoma	0.003--0.006	4.57221	0.345524	0.0266624	0.00412446	0.3829	Guangxi	Longlin Various Nationalities Autonomous County, Baise City
466	何首乌	Polygoni Multiflori Radix	Radix & rhizoma	0.003--0.006	1.58365	0.0407175	0.0826675	0.00298217	0.676329	Sichuan	Xichang City, Liangshan Yi Autonomous Prefecture
467	荷叶	Nelumbinis Folium	Folium & cortex	0.003--0.01	3.09563	0.20608	0.0729774	0.0100367	0.781528	Sichuan	Jinniu District, Chengdu City
468	荷叶	Nelumbinis Folium	Folium & cortex	0.003--0.01	2.9482	0.173945	0.063097	0.0174475	0.674643	Hebei	Anguo City, Baoding City
469	荷叶	Nelumbinis Folium	Folium & cortex	0.003--0.01	4.07172	0.209054	0.0221584	0.0131078	0.328444	Jiangxi	Yongfeng County, Ji'an City
470	红花	Carthami Flos	Flos	0.003--0.01	13.4182	0.0481833	0.0699052	0.0103673	0.526659	Sinkiang	Tacheng Prefecture
471	红花	Carthami Flos	Flos	0.003--0.01	11.479	0.244845	0.0648295	0.00327121	1.57514	Yunnan	Chuxiong Yi Autonomous Prefecture
472	红花	Carthami Flos	Flos	0.003--0.01	8.7963	0.114297	0.234369	0.0020908	0.728992	Sichuan	Chating Township, Yanting County, Mianyang City
473	红花	Carthami Flos	Flos	0.003--0.01	8.57157	0.481456	0.111937	0.102955	1.86884	Yunnan	Babao Town, Guangnan County, Wenshan Zhuang and Miao Autonomous Prefecture
474	红花	Carthami Flos	Flos	0.003--0.01	11.3421	0.675798	0.139831	0.00867166	2.42609	Sinkiang	Tacheng Prefecture
475	红花	Carthami Flos	Flos	0.003--0.01	11.3043	0.505929	0.0615613	0.230731	0.792688	Sichuan	Chengdu City
476	红花	Carthami Flos	Flos	0.003--0.01	11.13	1.31	0.0855	0.0117	1.651	Hubei	Fang County, Shiyan City
477	红花	Carthami Flos	Flos	0.003--0.01	12.5502	0.54783	0.164389	0.509948	1.0199	Hubei	Wuhan City
478	红花	Carthami Flos	Flos	0.003--0.01	12.0181	0.698367	0.0519276	0.00363887	0.841857	Beijing	Haidian District, Beijing
479	红花	Carthami Flos	Flos	0.003--0.01	20.7212	0.522027	0.0779727	0.014425	0.869396	Sinkiang	Jimsar County, Changji Hui Autonomous Prefecture
480	红花	Carthami Flos	Flos	0.003--0.01	12.0611	0.315044	0.0483839	0	0.782422	Sinkiang	Yumin County, Tacheng Prefecture
481	红花	Carthami Flos	Flos	0.003--0.01	8.62136	0.130695	0.0796857	0	0.246887	Sinkiang	Muhuerer Village, Xindi Township, Yumin County, Tacheng Prefecture
482	红花	Carthami Flos	Flos	0.003--0.01	8.35414	0.159235	0.0693619	0	0.234146	Sinkiang	Muhuerer Village, Xindi Township, Yumin County, Tacheng Prefecture
483	红花	Carthami Flos	Flos	0.003--0.01	8.64957	0.13314	0.0617111	0	0.221499	Sinkiang	Muhueryi Village, Xindi Township, Yumin County, Tacheng Prefecture
484	红花	Carthami Flos	Flos	0.003--0.01	9.0218	0.154113	0.0766105	0	0.244004	Sinkiang	Muhueryi Village, Xindi Township, Yumin County, Tacheng Prefecture
485	红花	Carthami Flos	Flos	0.003--0.01	10.6055	0.561247	0.071672	0	1.01744	Sinkiang	Jimsar County, Changji Hui Autonomous Prefecture
486	红花	Carthami Flos	Flos	0.003--0.01	10.1801	0.367952	0.0800705	0.0249608	0.74168	Sinkiang	Qitai County, Changji Hui Autonomous Prefecture
487	红花	Carthami Flos	Flos	0.003--0.01	10.9592	0.248018	0.0497424	0.00108997	0.768331	Sinkiang	Qitai County, Changji Hui Autonomous Prefecture
488	红花	Carthami Flos	Flos	0.003--0.01	9.45492	0.249126	0.0500389	0.00349786	0.439856	Sinkiang	Hongqi farm, Jimsar County, Changji Hui Autonomous Prefecture
489	红花	Carthami Flos	Flos	0.003--0.01	11.3489	1.01025	0.088015	0.00739208	1.84408	Sinkiang	Saybag District, Urumqi City
490	红花	Carthami Flos	Flos	0.003--0.01	9.74172	0.609493	0.0665138	0.0582489	0.821899	Sinkiang	Shaya County, Aksu Prefecture
491	红花	Carthami Flos	Flos	0.003--0.01	12.7918	0.652216	0.0714286	0.0182034	0.816086	Sinkiang	Yining County, Ili Kazakh Autonomous Prefecture
492	红花	Carthami Flos	Flos	0.003--0.01	8.50149	0.40566	0.0774578	0.00278054	0.999801	Sinkiang	Yumin County, Tacheng Prefecture
493	红花	Carthami Flos	Flos	0.003--0.01	12.6392	0.649801	0.202267	0.00348051	0.893198	Sinkiang	Jingxiu District, Urumqi City
494	红花	Carthami Flos	Flos	0.003--0.01	10.0552	0.593947	0.185832	0.0314472	1.80106	Sinkiang	Qapqal Xibe Autonomous County, Ili Kazakh Autonomous Prefecture
495	红花	Carthami Flos	Flos	0.003--0.01	10.5333	0.458769	0.0608205	0.00605128	0.826769	Sinkiang	Huocheng County, Ili Kazakh Autonomous Prefecture
496	红花	Carthami Flos	Flos	0.003--0.01	10.3227	0.177974	0.066874	0.0178849	0.772551	Yunnan	Yongsheng County, Lijiang City
497	红花	Carthami Flos	Flos	0.003--0.01	10.621	0.183841	0.0625989	0.00316456	0.842464	Beijing	Haidian District, Beijing
498	红花	Carthami Flos	Flos	0.003--0.01	11.5185	0.657732	0.0714428	0.0477282	2.59466	Sinkiang	Hutubi County, Changji Hui Autonomous Prefecture
499	红花	Carthami Flos	Flos	0.003--0.01	10.3489	1.01025	0.088015	0.00739208	1.84408	Sinkiang	Gongliu Town, Gongliu County, Ili Kazakh Autonomous Prefecture
500	红花	Carthami Flos	Flos	0.003--0.01	9.74172	0.609493	0.0665138	0.0182489	0.821899	Sinkiang	Putao Town, Turpan City
501	红花	Carthami Flos	Flos	0.003--0.01	12.7918	0.452216	0.0714286	0.0182034	0.816086	Sinkiang	Fuhai County, Altay Prefecture, Ili Kazakh Autonomous Prefecture
502	红花	Carthami Flos	Flos	0.003--0.01	8.50149	0.40566	0.0774578	0.00278054	0.799801	Sinkiang	Barköl Kazakh Autonomous County, Hami City
503	红花	Carthami Flos	Flos	0.003--0.01	12.6392	0.249801	0.202267	0.00348051	0.893198	Sinkiang	Hami City
504	红花	Carthami Flos	Flos	0.003--0.01	10.0552	0.593947	0.115832	0.0314472	1.80106	Sinkiang	Nurbagh Village, Yuli County, Bayingol Mongolian Autonomous Prefecture
505	红花	Carthami Flos	Flos	0.003--0.01	10.5333	0.458769	0.0608205	0.00605128	0.626769	Inner Mongolia	Balagong Town, Hangjin Banner, Ordos City
506	红花	Carthami Flos	Flos	0.003--0.01	9.47109	0.479179	0.0787448	0.0053286	0.837379	Inner Mongolia	Alxa Right Banner, Alxa League
507	红花	Carthami Flos	Flos	0.003--0.01	13.63	0.5929	0.14	0.0172	1.452	Henan	Yingju Town, Fengqiu County, Xinxiang City
508	红花	Carthami Flos	Flos	0.003--0.01	12.8071	0.30933	0.165313	0.00772583	1.354	Henan	Yulin Township, Yanjin County, Xinxiang City
509	红花	Carthami Flos	Flos	0.003--0.01	11.2142	0.395064	0.115696	0.00819348	1.20039	Hubei	Shenlongjia forest area in Hubei Province
510	红花	Carthami Flos	Flos	0.003--0.01	13.5384	0.254252	0.054193	0.00405459	0.460245	Hubei	Fang County, Shiyan City
511	红花	Carthami Flos	Flos	0.003--0.01	12.0986	0.249605	0.132959	0	0.678063	Yunnan	Yongsheng County, Lijiang City
512	红花	Carthami Flos	Flos	0.003--0.01	12.3096	0.480378	0.0480547	0	0.685626	Sinkiang	Yengisar County, Kashgar Prefecture
513	红花	Carthami Flos	Flos	0.003--0.01	14.4278	0.35761	0.170976	0.00201217	1.30152	Sinkiang	Yining County, Ili Kazakh Autonomous Prefecture
514	红花	Carthami Flos	Flos	0.003--0.01	11.643	0.237916	0.0485967	0.00353962	0.629327	Sinkiang	Kuqa City, Aksu Prefecture
515	红花	Carthami Flos	Flos	0.003--0.01	12.6988	0.244876	0.0437518	0.00494123	0.483173	Sinkiang	Nilka County, Ili Kazakh Autonomous Prefecture
516	红花	Carthami Flos	Flos	0.003--0.01	14.3761	0.843424	0.127813	0.00476248	1.68711	Sinkiang	Huocheng County, Ili Kazakh Autonomous Prefecture
517	红花	Carthami Flos	Flos	0.003--0.01	13.0181	0.43524	0.125121	0.00407369	0.980189	Sinkiang	Shaya County, Aksu Prefecture
518	红花	Carthami Flos	Flos	0.003--0.01	11.5697	0.264313	0.0398617	0.00155257	0.724609	Sinkiang	Saybag District, Urumqi City
519	红花	Carthami Flos	Flos	0.003--0.01	12.3694	0.492427	0.0653275	0.00134892	0.979041	Sinkiang	Nilka County, Ili Kazakh Autonomous Prefecture
520	红花	Carthami Flos	Flos	0.003--0.01	13.2888	0.338533	0.0485976	0.00127849	0.713346	Sinkiang	Qapqal Xibe Autonomous County, Ili Kazakh Autonomous Prefecture
521	红花	Carthami Flos	Flos	0.003--0.01	14.7296	0.338272	0.168726	0.00310939	0.643713	Sinkiang	Hutubi County, Changji Hui Autonomous Prefecture
522	红花	Carthami Flos	Flos	0.003--0.01	16.7567	0.129387	0.0203283	0.00374347	0.263892	Sinkiang	Kuqa City, Aksu Prefecture
523	红花	Carthami Flos	Flos	0.003--0.01	9.20987	0.0661138	0.00796545	0.00350831	0.0800458	Sinkiang	Qitai County, Changji Hui Autonomous Prefecture
524	红花	Carthami Flos	Flos	0.003--0.01	10.9931	0.568314	0.0451788	0.00342217	1.50099	Sinkiang	Yengisar County, Kashgar Prefecture
525	红花	Carthami Flos	Flos	0.003--0.01	11.1895	0.651808	0.045256	0.00320393	1.63538	Sinkiang	Shaya County, Aksu Prefecture
526	红花	Carthami Flos	Flos	0.003--0.01	11.2199	0.49804	0.0433469	0.00405435	1.38975	Sinkiang	Jingxiu District, Urumqi City
527	红花	Carthami Flos	Flos	0.003--0.01	11.4674	0.623006	0.0436782	0.00391725	2.99343	Sinkiang	Huocheng County, Ili Kazakh Autonomous Prefecture
528	红花	Carthami Flos	Flos	0.003--0.01	11.097	0.641419	0.0435487	0.00759086	1.56779	Sinkiang	Hutubi County, Changji Hui Autonomous Prefecture
529	红花	Carthami Flos	Flos	0.003--0.01	11.9071	1.0869	0.0414845	0.0045153	2.29824	Sinkiang	Kuqa City, Aksu Prefecture
530	红花	Carthami Flos	Flos	0.003--0.01	14.811	0.652906	0.111791	0	2.79998	Yunnan	Mibo County, Dali Bai Autonomous Prefecture
531	红花	Carthami Flos	Flos	0.003--0.01	16.2095	1.34772	0.105186	0.0487579	2.47147	Sinkiang	Yumin County, Tacheng Prefecture
532	红花	Carthami Flos	Flos	0.003--0.01	17.6745	2.81048	0.0719727	0	3.11102	Sinkiang	Ili Kazakh Autonomous Prefecture
533	红花	Carthami Flos	Flos	0.003--0.01	14.8264	2.94394	0.108565	0	3.04943	Sinkiang	Tacheng Prefecture
534	红芪	Hedysari Radix	Radix & rhizoma	0.009--0.03	4.04358	0.182245	0.0199494	0.00253407	0.206412	Gansu	Majie Town, Wudu District, Longnan City
535	红芪	Hedysari Radix	Radix & rhizoma	0.009--0.03	5.01145	0.213105	0.0206906	0.00177653	0.259646	Gansu	Sanhe Town, Wudu District, Longnan City
536	红芪	Hedysari Radix	Radix & rhizoma	0.009--0.03	5.41485	0.220369	0.0228726	0.0906455	0.236568	Gansu	Hanwang Town, Wudu District, Longnan City
537	厚朴	Magnoliae Officinalis Cortex	Folium & cortex	0.003--0.01	4.64505	0.110289	0.0858491	0.00752217	2.33946	Sichuan	Gulin County, Luzhou City
538	厚朴	Magnoliae Officinalis Cortex	Folium & cortex	0.003--0.01	5.06059	0.0954871	0.0849277	0.0120406	1.81931	Sichuan	Xuanhan County, Dazhou City
539	厚朴	Magnoliae Officinalis Cortex	Folium & cortex	0.003--0.01	4.80838	0.168266	0.114185	0.016535	4.47033	Sichuan	Dujiangyan City, Chengdu City
540	胡椒	Piperis Fructus	Fructus & semen	0.0006--0.0015	12.2062	0.0405235	0.00568935	0.0104991	0.105816	Vietnam	Vietnam
541	胡椒	Piperis Fructus	Fructus & semen	0.0006--0.0015	11.571	0	0.0110035	0.0118854	0.039915	Hainan	Wenchang City
542	胡椒	Piperis Fructus	Fructus & semen	0.0006--0.0015	12.6379	0.0124909	0.00617696	0.00434745	0.0176333	Sichuan	Qingbaijiang District, Chengdu City
543	花椒	Zanthoxyli Pericarpium	Fructus & semen	0.003--0.006	6.37046	0.193496	0.0577285	0.0140966	0.633584	Shaanxi	Hancheng City, Weinan City
544	花椒	Zanthoxyli Pericarpium	Fructus & semen	0.003--0.006	5.62946	0.145718	0.0410991	0.016003	1.01303	Gansu	Wen County, Longnan City
545	花椒	Zanthoxyli Pericarpium	Fructus & semen	0.003--0.006	5.54688	0.140203	0.0320385	0.00738095	1.02303	Hebei	Shexian County, Handan City
546	化橘红	Citri Grandis Exocarpium	Fructus & semen	0.003--0.006	2.22921	0.0229346	0	0.00950008	0.0543787	Guangxi	Liuzhou City
547	化橘红	Citri Grandis Exocarpium	Fructus & semen	0.003--0.006	6.32072	0.138203	0	0.00364179	0.250557	Guangxi	Guilin
548	化橘红	Citri Grandis Exocarpium	Fructus & semen	0.003--0.006	6.91298	0.120573	0.00500258	0.00274785	0.247294	Guangxi	Yulin City
549	黄柏	Phellodendri Chinensis Cortex	Folium & cortex	0.003--0.012	3.53612	0.0715935	0.00538364	0.00583105	0.21349	Sichuan	Pingwu County, Mianyang City
550	黄柏	Phellodendri Chinensis Cortex	Folium & cortex	0.003--0.012	1.82471	0.0965345	0.234446	0.0053419	0.309459	Liaoning	Kaiyuan City, Tieling City
551	黄柏	Phellodendri Chinensis Cortex	Folium & cortex	0.003--0.012	4.15777	0.111629	0.0410912	0.00706282	0.637514	Sichuan	Juexi Town, Xuzhou District, Yibin City
552	黄精	Polygonati Rhizoma	Radix & rhizoma	0.009--0.015	3.07843	0.404576	0.266636	0.0124696	0.497987	Hunan	Anhua County, Yiyang City
553	黄精	Polygonati Rhizoma	Radix & rhizoma	0.009--0.015	3.51626	0.656069	0.742339	0.0057871	0.845341	Hebei	Fengning County, Chengde City
554	黄精	Polygonati Rhizoma	Radix & rhizoma	0.009--0.015	3.9542	0.297569	0.207423	0.00433729	1.12857	Guizhou	Rongjiang County, Qiandongnan Miao and Dong Autonomous Prefecture
555	黄连	Coptidis Rhizoma	Radix & rhizoma	0.002--0.005	11.74	0.16	0.49	0	2.03	Hubei	Xuanen County, Enshi Tujia and Miao Autonomous Prefecture
556	黄连	Coptidis Rhizoma	Radix & rhizoma	0.002--0.005	13.92	0.32	0.75	0.002	2.11	Hubei	Jianshi County, Enshi Tujia and Miao Autonomous Prefecture
557	黄连	Coptidis Rhizoma	Radix & rhizoma	0.002--0.005	16.52	0.56	0.58	0.006	3.92	Hubei	Badong County, Enshi Tujia and Miao Autonomous Prefecture
558	黄连	Coptidis Rhizoma	Radix & rhizoma	0.002--0.005	16.26	0.12	0.21	0	0.77	Hubei	Fang County, Shiyan City
559	黄连	Coptidis Rhizoma	Radix & rhizoma	0.002--0.005	14.91	0.19	0.55	0.002	1.95	Hubei	Pengzhou City, Chengdu City
560	黄连	Coptidis Rhizoma	Radix & rhizoma	0.002--0.005	15.2	0.28	0.53	0.001	2.63	Hubei	Xuanen County, Enshi Tujia and Miao Autonomous Prefecture
561	黄连	Coptidis Rhizoma	Radix & rhizoma	0.002--0.005	15.19	0.37	0.63	0.001	3.29	Hubei	Badong County, Enshi Tujia and Miao Autonomous Prefecture
562	黄连	Coptidis Rhizoma	Radix & rhizoma	0.002--0.005	13.26	0.27	0.38	0	2.62	Hubei	Fang County, Shiyan City
563	黄连	Coptidis Rhizoma	Radix & rhizoma	0.002--0.005	12.26	0.22	0.87	0.002	3.01	Chongqing	Changping formation, Changping Village, Fengmu Town, Shizhu Tujia Autonomous County
564	黄连	Coptidis Rhizoma	Radix & rhizoma	0.002--0.005	20.76	0.33	0.75	0.006	2.92	Sichuan	Emeishan City, Leshan City
565	黄连	Coptidis Rhizoma	Radix & rhizoma	0.002--0.005	13.78	0.21	0.3	0.002	1.27	Hubei	Jianzhuxi Township, Lichuan City, Enshi Tujia and Miao Autonomous Prefecture
566	黄连	Coptidis Rhizoma	Radix & rhizoma	0.002--0.005	12.23	0.21	0.22	0	2.51	Hubei	Jianzhuxi Township, Lichuan City, Enshi Tujia and Miao Autonomous Prefecture
567	黄连	Coptidis Rhizoma	Radix & rhizoma	0.002--0.005	15.95	0.35	0.47	0.005	2.33	Hebei	Jianzhuxi Township, Lichuan City, Enshi Tujia and Miao Autonomous Prefecture
568	黄连	Coptidis Rhizoma	Radix & rhizoma	0.002--0.005	9.83	0.16	0.17	0.001	1.21	Hebei	Jianzhuxi Township, Lichuan City, Enshi Tujia and Miao Autonomous Prefecture
569	黄连	Coptidis Rhizoma	Radix & rhizoma	0.002--0.005	20.3	0.25	0.46	0.002	1.53	Chongqing	Huangshui Town, Shizhu Tujia Autonomous County
570	黄连	Coptidis Rhizoma	Radix & rhizoma	0.002--0.005	16.23	0.42	0.45	0.006	3.1	Chongqing	Huangshui Town, Shizhu Tujia Autonomous County
571	黄连	Coptidis Rhizoma	Radix & rhizoma	0.002--0.005	13.14	0.43	0.4	0.006	2.43	Hubei	Taishan temple, Xintang Township, Enshi City, Enshi Tujia and Miao Autonomous Prefecture
572	黄连	Coptidis Rhizoma	Radix & rhizoma	0.002--0.005	12.2	0.48	0.39	0.009	2.62	Hubei	Taishan temple, Xintang Township, Enshi City, Enshi Tujia and Miao Autonomous Prefecture
573	黄连	Coptidis Rhizoma	Radix & rhizoma	0.002--0.005	10.18	0.46	0.38	0.004	2.24	Hubei	Taishan temple, Xintang Township, Enshi City, Enshi Tujia and Miao Autonomous Prefecture
574	黄连	Coptidis Rhizoma	Radix & rhizoma	0.002--0.005	15.69	0.4	0.4	0.003	2.44	Hubei	Taishan temple, Xintang Township, Enshi City, Enshi Tujia and Miao Autonomous Prefecture
575	黄连	Coptidis Rhizoma	Radix & rhizoma	0.002--0.005	8.5	0.4	0.31	0.005	2.58	Hubei	Taishan temple, Xintang Township, Enshi City, Enshi Tujia and Miao Autonomous Prefecture
576	黄连	Coptidis Rhizoma	Radix & rhizoma	0.002--0.005	18.07	0.26	0.91	0.003	4.62	Chongqing	Wushan County
577	黄连	Coptidis Rhizoma	Radix & rhizoma	0.002--0.005	19.04	0.13	0.78	0.003	3.94	Chongqing	Wuxi County
578	黄连	Coptidis Rhizoma	Radix & rhizoma	0.002--0.005	11.6	0.11	0.6	0.002	1.4	Sichuan	Pengzhou City, Chengdu City
579	黄连	Coptidis Rhizoma	Radix & rhizoma	0.002--0.005	11.63	0.16	0.49	0.157	1.94	Sichuan	Hongya County, Meishan City
580	黄连	Coptidis Rhizoma	Radix & rhizoma	0.002--0.005	15.79	0.41	0.7	0.014	3.87	Sichuan	Xuanhan County, Dazhou City
581	黄连	Coptidis Rhizoma	Radix & rhizoma	0.002--0.005	15.26	0.58	0.89	0.028	8.95	Sichuan	Dayi County, Chengdu City
582	黄连	Coptidis Rhizoma	Radix & rhizoma	0.002--0.005	17.34	0.78	0.85	0.015	5.81	Sichuan	Leibo County, Liangshan Yi Autonomous Prefecture
583	黄连	Coptidis Rhizoma	Radix & rhizoma	0.002--0.005	9.97	0.13	0.3	0.004	1.45	Sichuan	Shifang City, Deyang City
584	黄连	Coptidis Rhizoma	Radix & rhizoma	0.002--0.005	14.9	0.15	0.67	0.004	1.36	Sichuan	Shuangliu District, Chengdu City
585	黄连	Coptidis Rhizoma	Radix & rhizoma	0.002--0.005	16.5	0.55	0.97	0.013	9.48	Sichuan	Tongjiang County, Bazhong City
586	黄连	Coptidis Rhizoma	Radix & rhizoma	0.002--0.005	13.76	0.73	1.06	0.013	7.78	Sichuan	Jinkouhe District, Leshan City
587	黄连	Coptidis Rhizoma	Radix & rhizoma	0.002--0.005	13.34	0.43	0.36	0.005	2.93	Sichuan	Emeishan City, Leshan City
588	黄连	Coptidis Rhizoma	Radix & rhizoma	0.002--0.005	14.48	0.33	0.65	0.096	5.91	Hubei	Zigui County, Yichang City
589	黄连	Coptidis Rhizoma	Radix & rhizoma	0.002--0.005	13.52	0.42	0.66	0.012	7.63	Chongqing	Nanchuan District
590	黄连	Coptidis Rhizoma	Radix & rhizoma	0.002--0.005	14.94	0.25	0.68	0.082	4.95	Yunnan	Weishan County, Dali Bai Autonomous Prefecture
591	黄连	Coptidis Rhizoma	Radix & rhizoma	0.002--0.005	14.66	0.25	0.74	0.017	3.6	Hubei	Enshi Tujia and Miao Autonomous Prefecture
592	黄连	Coptidis Rhizoma	Radix & rhizoma	0.002--0.005	13.31	0.11	0.5	0.016	1.35	Sichuan	Pengzhou City, Chengdu City
593	黄连	Coptidis Rhizoma	Radix & rhizoma	0.002--0.005	11.21	0.12	0.49	0.058	1.62	Hubei	Zigui County, Yichang City
594	黄连	Coptidis Rhizoma	Radix & rhizoma	0.002--0.005	12.32	0.14	0.57	0.005	1.48	Chongqing	Wuxi County
595	黄连	Coptidis Rhizoma	Radix & rhizoma	0.002--0.005	11.99	0.16	0.47	0.005	1.87	Yunnan	Tengchong City, Baoshan City
596	黄连	Coptidis Rhizoma	Radix & rhizoma	0.002--0.005	13.05	0.27	0.66	0.006	2.61	Hubei	Enshi Tujia and Miao Autonomous Prefecture
597	黄连	Coptidis Rhizoma	Radix & rhizoma	0.002--0.005	10.14	0.11	0.4	0.003	1.4	Hubei	Jianshi County, Enshi Tujia and Miao Autonomous Prefecture
598	黄连	Coptidis Rhizoma	Radix & rhizoma	0.002--0.005	12.01	0.2	0.54	0.079	1.95	Sichuan	Chengdu City
599	黄连	Coptidis Rhizoma	Radix & rhizoma	0.002--0.005	9.81	0.3	0.74	0.074	2.66	Sichuan	Dayi County, Chengdu City
600	黄连	Coptidis Rhizoma	Radix & rhizoma	0.002--0.005	12.23	0.16	0.49	0.014	1.87	Sichuan	Jiangyou City, Mianyang City
601	黄连	Coptidis Rhizoma	Radix & rhizoma	0.002--0.005	11.94	0.2	0.57	0.008	1.93	Sichuan	Shizhong District, Leshan City
602	黄连	Coptidis Rhizoma	Radix & rhizoma	0.002--0.005	12.47	0.3	0.64	0.005	2.99	Sichuan	Xuanhan County, Dazhou City
603	黄连	Coptidis Rhizoma	Radix & rhizoma	0.002--0.005	13.24	0.24	0.79	0.018	3.83	Sichuan	Shizhong District, Leshan City
604	黄连	Coptidis Rhizoma	Radix & rhizoma	0.002--0.005	20.54	0.26	0.58	0.007	3.97	Sichuan	Jiangyou City, Mianyang City
605	黄连	Coptidis Rhizoma	Radix & rhizoma	0.002--0.005	17.28	0.35	0.83	0.015	4.57	Sichuan	Shuangliu District, Chengdu City
606	黄连	Coptidis Rhizoma	Radix & rhizoma	0.002--0.005	12.74	0.31	0.69	0.012	3.55	Sichuan	Xuanhan County, Dazhou City
607	黄连	Coptidis Rhizoma	Radix & rhizoma	0.002--0.005	12.09	0.46	0.7	0.017	5.54	Sichuan	Leibo County, Liangshan Yi Autonomous Prefecture
608	黄连	Coptidis Rhizoma	Radix & rhizoma	0.002--0.005	11.66	0.26	0.59	0.071	2.5	Sichuan	Tongjiang County, Bazhong City
609	黄连	Coptidis Rhizoma	Radix & rhizoma	0.002--0.005	16.96	0.23	0.61	0.009	2.35	Sichuan	Shifang City, Deyang City
610	黄连	Coptidis Rhizoma	Radix & rhizoma	0.002--0.005	14.35	0.26	0.69	0.01	4.38	Sichuan	Jinkouhe District, Leshan City
611	黄连	Coptidis Rhizoma	Radix & rhizoma	0.002--0.005	7.44	0.22	0.76	0.003	4.66	Sichuan	Hongya County, Meishan City
612	黄连	Coptidis Rhizoma	Radix & rhizoma	0.002--0.005	8.55	0.14	0.83	0.005	1.76	Chongqing	Shizhu Tujia Autonomous County
613	黄连	Coptidis Rhizoma	Radix & rhizoma	0.002--0.005	17.29	0.33	1.26	0.021	9.77	Sichuan	Shengfang City, Deyang City
614	黄芪	Astragali Radix	Radix & rhizoma	0.009--0.03	5.44875	0.207922	0.0152727	0.00662743	0.197599	Gansu	Shouyang Town, Longxi County, Dingxi City
615	黄芪	Astragali Radix	Radix & rhizoma	0.009--0.03	8.83578	0.243544	0.135723	0.00244278	0.234455	Gansu	Min County, Dingxi City
616	黄芪	Astragali Radix	Radix & rhizoma	0.009--0.03	4.93398	0.0949092	0.00837061	0.18434	0.0953953	Inner Mongolia	Niujiayingzi Town, karaqin banner, Chifeng City Autonomous Region
617	黄芩	Scutellariae Radix	Radix & rhizoma	0.003--0.01	8.25841	0.148336	0.00964552	0.0043099	0.281206	Gansu	Longxi County, Dingxi City
618	黄芩	Scutellariae Radix	Radix & rhizoma	0.003--0.01	9.1352	0.502684	0.0142353	0.00613126	0.62939	Shanxi	Hejin City, Yuncheng City
619	黄芩	Scutellariae Radix	Radix & rhizoma	0.003--0.01	12.7227	0.165118	0.00862796	0.00192596	0.23201	Shaanxi	Shangzhou District, Shangluo City
620	姜黄	Curcumae Longae Rhizoma	Radix & rhizoma	0.003--0.01	10.9904	0.253734	6.19835	0.00668053	3.51501	Sichuan	Juexi Town, Xuzhou District, Yibin City
621	姜黄	Curcumae Longae Rhizoma	Radix & rhizoma	0.003--0.01	3.97544	0.363821	0.0588198	0.00324666	0.839579	Guangxi	Yuzhou District, Yulin City
622	姜黄	Curcumae Longae Rhizoma	Radix & rhizoma	0.003--0.01	7.90506	0.436589	2.67297	0.0129113	1.62978	Sichuan	Yibin County, Yibin City
623	金荞麦	Fagopyri Dibotryis Rhizoma	Radix & rhizoma	0.015--0.045	4.55932	0.387631	0.161027	0.00598825	0.73799	Sichuan	Fushun County, Zigong City
624	金荞麦	Fagopyri Dibotryis Rhizoma	Radix & rhizoma	0.015--0.045	4.0107	0.496584	0.128746	0.0465714	0.653642	Henan	Henan
625	金荞麦	Fagopyri Dibotryis Rhizoma	Radix & rhizoma	0.015--0.045	5.41276	0.349512	0.154876	0.00409866	0.815368	Jiangxi	Jiujiang City
626	金银花	Lonicerae Japonicae Flos	Flos	0.006--0.015	7.69962	0.053181	0.335341	0.01536	1.06796	Shandong	Miaojiazhuang Village, Liuyu Town, Pingyi County, Linyi City
627	金银花	Lonicerae Japonicae Flos	Flos	0.006--0.015	9.66992	0.0142654	0.271289	0.05055	0.831782	Henan	Tangyuqiao Village, Jiuchong Town, Xichuan County, Nanyang City
628	金银花	Lonicerae Japonicae Flos	Flos	0.006--0.015	10.6469	0.0147121	0.145775	0.0112	0.364946	Henan	Houpo Town, Xichuan County, Nanyang City
629	金银花	Lonicerae Japonicae Flos	Flos	0.006--0.015	12.0237	0.0371153	0.165992	0.01105	0.292762	Henan	Hugang Village, Xianghua Town, Xichuan County, Nanyang City
630	金银花	Lonicerae Japonicae Flos	Flos	0.006--0.015	11.3302	0.0173609	0.088398	0.0138	0.240724	Henan	Ruanying Village, Xianghua Town, Xichuan County, Nanyang City
631	金银花	Lonicerae Japonicae Flos	Flos	0.006--0.015	11.6061	0.0285866	0.317388	0.02345	0.340419	Henan	Houpo Town, Xichuan County, Nanyang City
632	金银花	Lonicerae Japonicae Flos	Flos	0.006--0.015	8.99042	0.0197129	0.217323	0.0225	0.1318	Henan	Base of Fushen Chinese herbal medicine planting and Development Co., Ltd., Xichuan County, Nanyang City
633	金银花	Lonicerae Japonicae Flos	Flos	0.006--0.015	9.53189	0.0522646	0.147924	0.01495	0.203094	Henan	Base of Fushen Chinese herbal medicine planting and Development Co., Ltd., Xichuan County, Nanyang City
634	金银花	Lonicerae Japonicae Flos	Flos	0.006--0.015	15.4644	0.0501976	0.290711	0.00592885	32.9842	Hebei	Julu County, Xingtai City
635	金银花	Lonicerae Japonicae Flos	Flos	0.006--0.015	10.1541	0	0.234094	0	2.29292	Shandong	Pingyi County, Linyi City
636	金银花	Lonicerae Japonicae Flos	Flos	0.006--0.015	11.0134	0.377519	0.106183	0.00167918	1.80857	Henan	Fengqiu County, Xinxiang City
637	金银花	Lonicerae Japonicae Flos	Flos	0.006--0.015	8.48346	0.346951	1.40195	0.418693	3.10582	Hunan	Yiyang City
638	金银花	Lonicerae Japonicae Flos	Flos	0.006--0.015	11.1047	0.199128	0.318895	0.575484	5.97481	Henan	Xinmi City, Zhengzhou City
639	金银花	Lonicerae Japonicae Flos	Flos	0.006--0.015	10.9399	0.194961	0.307558	0.487984	5.76357	Henan	Xinmi City, Zhengzhou City
640	金银花	Lonicerae Japonicae Flos	Flos	0.006--0.015	10.3892	0.476048	0.347206	0.0125749	2.6986	Henan	Xinxiang City
641	金银花	Lonicerae Japonicae Flos	Flos	0.006--0.015	10.1311	0.342471	0.26023	0.00595948	0.903059	Hubei	Dongbao District, Jingmen City
642	金银花	Lonicerae Japonicae Flos	Flos	0.006--0.015	9.13222	0.0560235	0.306268	0.00342801	0.720764	Shandong	Pingyi County, Linyi City
643	金银花	Lonicerae Japonicae Flos	Flos	0.006--0.015	10.0872	0.247287	0.350291	0.0153101	4.60368	Anhui	Qiaocheng District, Bozhou City
644	金银花	Lonicerae Japonicae Flos	Flos	0.006--0.015	9.81824	0	0.00943211	0	0.0740814	Shandong	Pingyi County, Linyi City
645	金银花	Lonicerae Japonicae Flos	Flos	0.006--0.015	11.9193	0.569783	0.108465	0.0279528	1.79331	Henan	Fengqiu County, Xinxiang City
646	金银花	Lonicerae Japonicae Flos	Flos	0.006--0.015	11.3691	0.0986449	0.457852	0.0112595	0.308589	Henan	Jiuchong Town, Xichuan County, Nanyang City
647	金银花	Lonicerae Japonicae Flos	Flos	0.006--0.015	11.774	0.355788	0.188957	0.0334848	2.21059	Shandong	Linyi City
648	金银花	Lonicerae Japonicae Flos	Flos	0.006--0.015	10.8058	0.0793932	0.492218	0.00492514	0.314224	Henan	Xianghua Town, Xichuan County, Nanyang City
649	金银花	Lonicerae Japonicae Flos	Flos	0.006--0.015	10.5486	0.127097	0.463785	0.00394711	0.35899	Henan	Houpo Town, Xichuan County, Nanyang City
650	金银花	Lonicerae Japonicae Flos	Flos	0.006--0.015	10.2587	0.0778041	0.447472	0.00325829	0.24457	Henan	Shangji Town, Xichuan County, Nanyang City
651	金银花	Lonicerae Japonicae Flos	Flos	0.006--0.015	18.3126	0.359714	0.376508	0.0188053	14.5213	Shandong	Pingyi County, Linyi City
652	金银花	Lonicerae Japonicae Flos	Flos	0.006--0.015	10.1462	0.0707131	0.50631	0.00310497	0.279748	Henan	Jiuchong Town, Xichuan County, Nanyang City
653	金银花	Lonicerae Japonicae Flos	Flos	0.006--0.015	9.78513	0.138986	0.588076	0.00271003	0.649245	Henan	Xianghua Town, Xichuan County, Nanyang City
654	金银花	Lonicerae Japonicae Flos	Flos	0.006--0.015	12.7619	0.200659	0.343844	0.00269407	28.9264	Shandong	Tengzhou City, Zaozhuang City
655	金银花	Lonicerae Japonicae Flos	Flos	0.006--0.015	9.47489	0.116879	0.248206	0.00139498	8.86509	Shandong	Pingfei County, Linyi City
656	金银花	Lonicerae Japonicae Flos	Flos	0.006--0.015	10.9604	0.639901	0.161485	0.00930693	2.76139	Shandong	Pingyi County, Linyi City
657	金银花	Lonicerae Japonicae Flos	Flos	0.006--0.015	10.4978	0.166376	0.319775	0.0027116	2.60895	Shandong	Cangshan County, Linyi City
658	金银花	Lonicerae Japonicae Flos	Flos	0.006--0.015	9.35531	0.661417	0.136417	0.00649606	2.59252	Shandong	Pingyi County, Linyi City
659	金银花	Lonicerae Japonicae Flos	Flos	0.006--0.015	10.1068	0.187928	0.30522	0.00685208	2.75695	Shandong	Yinan County, Linyi City
660	金银花	Lonicerae Japonicae Flos	Flos	0.006--0.015	8.52178	0.588614	0.104554	0.00673267	1.92574	Shandong	Pingyi County, Linyi City
661	金银花	Lonicerae Japonicae Flos	Flos	0.006--0.015	9.79852	0.149659	0.285485	0.00561347	2.40577	Shandong	Zaozhuang City
662	金银花	Lonicerae Japonicae Flos	Flos	0.006--0.015	9.80259	0.310819	0.304045	0.00377395	1.51539	Shandong	Pingyi County, Linyi City
663	金银花	Lonicerae Japonicae Flos	Flos	0.006--0.015	10.1157	0.235455	0.166489	0.00182676	0.860385	Shandong	Miaojiazhuang Village, Liuyu Town, Pingyi County, Linyi City
664	金银花	Lonicerae Japonicae Flos	Flos	0.006--0.015	9.72604	0.229329	0.17623	0.0041841	0.861227	Shandong	Miaojiazhuang Village, Liuyu Town, Pingyi County, Linyi City
665	金银花	Lonicerae Japonicae Flos	Flos	0.006--0.015	9.80712	0.246605	0.0922063	0.797678	0.82966	Shandong	Fanjiawa Village, Zhengcheng Town, Pingyi County, Linyi City
666	金银花	Lonicerae Japonicae Flos	Flos	0.006--0.015	8.63926	0.257093	0.463231	0.390272	1.3646	Shandong	Yuxi Village, Zhengcheng Town, Pingyi County, Linyi City
667	金银花	Lonicerae Japonicae Flos	Flos	0.006--0.015	12.7169	0.308261	0.0538249	0.287855	0.636928	Shandong	Chezhuang Village, Liuyu Town, Pingyi County, Linyi City
668	金银花	Lonicerae Japonicae Flos	Flos	0.006--0.015	10.9773	0.180533	0.343451	0.225418	1.03006	Shandong	Xinzhaozhuang Village, Xinzhuang Town, Fei County, Linyi City
669	金银花	Lonicerae Japonicae Flos	Flos	0.006--0.015	10.5997	0.0609683	0.27904	0.180514	0.307233	Shandong	Hanzhuang Village, Chishang Town, Boshan District, Zibo City
670	金银花	Lonicerae Japonicae Flos	Flos	0.006--0.015	11.9546	0.715809	0.140579	0.15359	5.07435	Hebei	Jijiazhai Village, Dicun Township, Julu County, Xingtai City
671	金银花	Lonicerae Japonicae Flos	Flos	0.006--0.015	10.6201	0.261417	0.129232	0.150886	0.729626	Hebei	Caiyuan Village, Julu Town, Julu County, Xingtai City
672	金银花	Lonicerae Japonicae Flos	Flos	0.006--0.015	10.2081	0.156851	0.156459	0.143011	0.540342	Henan	Xiyu Village, Huangde Town, Fengqiu County, Xinxiang City
673	金银花	Lonicerae Japonicae Flos	Flos	0.006--0.015	12.7993	0.128382	0.0978197	0.109986	0.56132	Henan	Dongzhonggong Village, Chengu Town, Fengqiu County, Xinxiang City
674	金银花	Lonicerae Japonicae Flos	Flos	0.006--0.015	9.01684	0.0981227	0.382233	0.0887362	0.319431	Henan	Shuimo Village, Tangzhuang Township, Dengfeng City, Zhengzhou City
675	金银花	Lonicerae Japonicae Flos	Flos	0.006--0.015	8.99747	0.0946999	0.273578	0.0117888	3.73928	Shandong	Liuyu Town, Pingyi County, Linyi City
676	金银花	Lonicerae Japonicae Flos	Flos	0.006--0.015	10.2264	0.183538	0.02243	0	0.663348	Shandong	Zhengcheng Town, Pingyi County, Linyi City
677	金银花	Lonicerae Japonicae Flos	Flos	0.006--0.015	12.997	0.581926	0.12325	0.0119676	4.49922	Henan	Hui County, Xinxiang City
678	金银花	Lonicerae Japonicae Flos	Flos	0.006--0.015	13.6446	0.610021	0.153056	0.00835329	4.41961	Henan	Shangqiu City
679	金银花	Lonicerae Japonicae Flos	Flos	0.006--0.015	13.2941	1.02402	0.148058	0.0123462	6.56636	Hebei	Julu County, Xingtai City
680	金银花	Lonicerae Japonicae Flos	Flos	0.006--0.015	15.5664	0.730554	0.516354	0.0108696	2.69047	Hubei	Changgang Town, suixian County, Suizhou City
681	金银花	Lonicerae Japonicae Flos	Flos	0.006--0.015	14.2653	0.408125	0.129527	0.00529874	1.82754	Shandong	Pingyi County, Linyi City
682	金银花	Lonicerae Japonicae Flos	Flos	0.006--0.015	10.41	0.1037	0.1476	0	0.4621	Shandong	Pingyi County, Linyi City
683	金银花	Lonicerae Japonicae Flos	Flos	0.006--0.015	9.8753	0.107841	0.291301	0	2.79729	Shandong	Pingyi County, Linyi City
684	金银花	Lonicerae Japonicae Flos	Flos	0.006--0.015	12.7089	0.45704	0.196965	0.00785501	2.88459	Shandong	Mengyin County, Linyi City
685	金银花	Lonicerae Japonicae Flos	Flos	0.006--0.015	13.8642	0.464271	0.163439	0.00917325	2.84473	Shandong	Zhucheng City, Weifang City
686	金银花	Lonicerae Japonicae Flos	Flos	0.006--0.015	12.6151	0.501775	0.184951	0.00890335	3.41391	Shandong	Zhucheng City, Weifang City
687	金银花	Lonicerae Japonicae Flos	Flos	0.006--0.015	12.4824	0.499562	0.187649	0.00591642	3.09758	Shandong	Zaozhuang City
688	金银花	Lonicerae Japonicae Flos	Flos	0.006--0.015	12.5152	0.4551	0.169119	0.00924641	3.09697	Shandong	Zoucheng City, Jining City
689	金银花	Lonicerae Japonicae Flos	Flos	0.006--0.015	11.5347	0.476049	0.175951	0.013088	2.74828	Shandong	Mengyin County, Linyi City
690	金银花	Lonicerae Japonicae Flos	Flos	0.006--0.015	10.6369	0.196252	0.0587266	0	0.46648	Yunnan	Mibo County, Dali Bai Autonomous Prefecture
691	金银花	Lonicerae Japonicae Flos	Flos	0.006--0.015	10.1643	0	0.609572	0.00592281	1.73386	Shandong	Shanting District, Zaozhuang City
692	金银花	Lonicerae Japonicae Flos	Flos	0.006--0.015	10.6042	0.152917	0.332813	0.00729167	2.39896	Henan	Yuzhou City, Xuchang City
693	金银花	Lonicerae Japonicae Flos	Flos	0.006--0.015	10.062	0.379996	0.203537	0.0198841	3.33533	Hebei	Anguo City, Baoding City
694	金银花	Lonicerae Japonicae Flos	Flos	0.006--0.015	9.48575	0.127927	0.475507	0.0118072	1.59836	Henan	Yuanyang County, Xinxiang City
695	金银花	Lonicerae Japonicae Flos	Flos	0.006--0.015	9.02751	0	0.479853	0.00852383	0.814994	Shandong	Fengcheng District, Zaozhuang City
696	金银花	Lonicerae Japonicae Flos	Flos	0.006--0.015	9.23597	0	0.115599	0.0121369	1.03959	Shandong	Pingyi County, Linyi City
697	金银花	Lonicerae Japonicae Flos	Flos	0.006--0.015	9.18353	0	0.807044	0.019246	0.471528	Hubei	Enshi Tujia and Miao Autonomous Prefecture
698	金银花	Lonicerae Japonicae Flos	Flos	0.006--0.015	9.18025	0.102444	0.115064	0.0158983	3.69237	Shandong	Pingyi County, Linyi City
699	金银花	Lonicerae Japonicae Flos	Flos	0.006--0.015	12	0.3	0.2	0.01	2	Shandong	Pingyi County, Linyi City
700	荆芥	Schizonepetae Herba	Herba & others	0.005--0.01	6.96999	0.309516	0.0870292	0.0071068	2.00974	Hebei	Yuzhou City, Xuchang City
701	荆芥	Schizonepetae Herba	Herba & others	0.005--0.01	7.62252	0.259349	0.0767497	0.0140324	0.893519	Sichuan	Rong County, Zigong City
702	荆芥	Schizonepetae Herba	Herba & others	0.005--0.01	7.50316	0.34365	0.0981076	0.0272665	2.37433	Sichuan	Rong County, Zigong City
703	桔梗	Platycodonis Radix	Radix & rhizoma	0.003--0.01	5.10554	0.113667	0.0822813	0.00562583	0.22952	Shandong	Qingzhou City, Weifang City
704	桔梗	Platycodonis Radix	Radix & rhizoma	0.003--0.01	3.48893	0.0998995	0.0945095	0.00692994	0.21752	Sichuan	Xuanhan County, Dazhou City
705	桔梗	Platycodonis Radix	Radix & rhizoma	0.003--0.01	5.05007	0.124699	0.0804262	0.0186036	0.243694	Inner Mongolia	Niujiayingzi Town, Harqin Banner, Chifeng City
706	菊花	Chrysanthemi Flos	Flos	0.005--0.01	3.80984	0	0.0517145	0	0.387052	Hubei	Wuhan City
707	菊花	Chrysanthemi Flos	Flos	0.005--0.01	2.17551	0	0.0311565	0	0.35898	Hubei	Wuhan City
708	菊花	Chrysanthemi Flos	Flos	0.005--0.01	11.4575	0	0.209514	0	0.701113	Anhui	Zhiguangbin cooperative, shijiuli Town, Qiaocheng District, Bozhou City
709	菊花	Chrysanthemi Flos	Flos	0.005--0.01	10.7546	0.0469128	0.141546	0.00615416	1.16021	Anhui	Shijiuli Town, Qiaocheng District, Bozhou City
710	菊花	Chrysanthemi Flos	Flos	0.005--0.01	10.364	0	0.206987	0	0.654535	Anhui	Mazhai Village, shijiuli Town, Qiaocheng District, Bozhou City
711	菊花	Chrysanthemi Flos	Flos	0.005--0.01	11.5535	0.163447	0.200039	0.211456	0.719457	Zhejiang	Tongxiang City, Jiaxing City
712	菊花	Chrysanthemi Flos	Flos	0.005--0.01	10.4797	0.290602	0.209202	0.00304758	1.21805	Anhui	Qiaocheng District, Bozhou City
713	菊花	Chrysanthemi Flos	Flos	0.005--0.01	11.1355	0.0876494	0.545618	8.58367	0.433765	Anhui	She County, Huangshan City
714	菊花	Chrysanthemi Flos	Flos	0.005--0.01	15.2309	0.236647	0.232831	0.715863	0.817068	Zhejiang	Tongxiang City, Jiaxing City
715	菊花	Chrysanthemi Flos	Flos	0.005--0.01	11.0558	0.140339	0.537649	8.68924	0.416235	Anhui	She County, Huangshan City
716	菊花	Chrysanthemi Flos	Flos	0.005--0.01	15.1104	0.220683	0.247289	0.83755	0.810241	Zhejiang	Tongxiang City, Jiaxing City
717	菊花	Chrysanthemi Flos	Flos	0.005--0.01	11.2069	0.401902	0.382679	0.0191241	1.86286	Hubei	Dongxihu District, Wuhan City
718	菊花	Chrysanthemi Flos	Flos	0.005--0.01	7.46751	0.193876	0.109984	0	0.539976	Zhejiang	Chun'an County, Hangzhou City
719	菊花	Chrysanthemi Flos	Flos	0.005--0.01	11.2669	0.549094	0.168492	0.0156343	1.51066	Zhejiang	Haining City, Jiaxing City
720	菊花	Chrysanthemi Flos	Flos	0.005--0.01	10.2437	0.620804	0.178126	0.02021	1.56027	Zhejiang	Lin'an District, Hangzhou City
721	菊花	Chrysanthemi Flos	Flos	0.005--0.01	9.08744	0.131749	0.127836	0.0567488	0.792547	Hubei	Macheng City, Huanggang City
722	菊花	Chrysanthemi Flos	Flos	0.005--0.01	8.98353	0.284376	0.0992943	0.0139188	0.92427	Hubei	Macheng City, Huanggang City
723	菊花	Chrysanthemi Flos	Flos	0.005--0.01	8.11025	0.0402153	0.602485	0	0.222792	Hubei	Macheng City, Huanggang City
724	菊花	Chrysanthemi Flos	Flos	0.005--0.01	8.98353	0.184376	0.0992943	0.0139188	0.72427	Anhui	Bozhou City
725	菊花	Chrysanthemi Flos	Flos	0.005--0.01	7.92012	2.77909	0.224162	0.0219921	5.23176	Sichuan	Jinniu District, Chengdu City
726	菊花	Chrysanthemi Flos	Flos	0.005--0.01	10.3517	0.0866283	0.649712	0.00466918	0.638685	Anhui	Bozhou City
727	菊花	Chrysanthemi Flos	Flos	0.005--0.01	9.35255	0.316028	0.415219	0.00394789	1.42519	Hubei	Wuhan City
728	菊花	Chrysanthemi Flos	Flos	0.005--0.01	13.2192	0.188943	0.118004	0.00303327	0.640509	Anhui	Guantang Town, Qiaocheng District, Bozhou City
729	菊花	Chrysanthemi Flos	Flos	0.005--0.01	14.4799	0.152786	0.198992	0.00171135	0.650884	Anhui	Guantang Town, Qiaocheng District, Bozhou City
730	菊花	Chrysanthemi Flos	Flos	0.005--0.01	9.208	0.316516	0.175592	0	0.778467	Anhui	Guantang Town, Qiaocheng District, Bozhou City
731	菊花	Chrysanthemi Flos	Flos	0.005--0.01	9.07753	0.198626	0.148184	0	0.58685	Anhui	Guantang Town, Qiaocheng District, Bozhou City
732	菊花	Chrysanthemi Flos	Flos	0.005--0.01	10.6009	0.204507	0.18958	0.00180643	0.454174	Anhui	Guantang Town, Qiaocheng District, Bozhou City
733	菊花	Chrysanthemi Flos	Flos	0.005--0.01	10.1679	0.198779	0.180656	0.00333842	0.270126	Anhui	Guantang Town, Qiaocheng District, Bozhou City
734	菊花	Chrysanthemi Flos	Flos	0.005--0.01	10.9632	0.22899	0.180076	0.00236072	0.550331	Anhui	Guantang Town, Qiaocheng District, Bozhou City
735	菊花	Chrysanthemi Flos	Flos	0.005--0.01	8.9945	0.280224	0.133772	0.0019658	0.554551	Anhui	Guantang Town, Qiaocheng District, Bozhou City
736	菊花	Chrysanthemi Flos	Flos	0.005--0.01	15.9378	0.452457	0.236108	0.00531595	1.11334	Anhui	Guantang Town, Qiaocheng District, Bozhou City
737	菊花	Chrysanthemi Flos	Flos	0.005--0.01	15.3496	0.133591	0.197861	0.00188156	0.10507	Anhui	Guantang Town, Qiaocheng District, Bozhou City
738	菊花	Chrysanthemi Flos	Flos	0.005--0.01	6.136	0.3069	0.0983	0	0.5504	Anhui	Guantang Town, Qiaocheng District, Bozhou City
739	菊花	Chrysanthemi Flos	Flos	0.005--0.01	7.42986	0.0967236	0.27938	0.00117716	0.0454189	Anhui	Yinlong Village, Jingde County, Xuancheng City
740	菊花	Chrysanthemi Flos	Flos	0.005--0.01	5.02073	0.076999	0.110069	0	0	Anhui	Yinlong Village, Jingde County, Xuancheng City
741	菊花	Chrysanthemi Flos	Flos	0.005--0.01	3.61694	0.0544011	0.189277	0	0	Anhui	Yinlong Village, Jingde County, Xuancheng City
742	菊花	Chrysanthemi Flos	Flos	0.005--0.01	8.0038	0.0719432	0.379928	0	0	Anhui	Yinlong Village, Jingde County, Xuancheng City
743	菊花	Chrysanthemi Flos	Flos	0.005--0.01	5.83284	0.305213	0.102391	0	0.72526	Hebei	Xigu Village, Mingguandian Township, Anguo City, Baoding City
744	菊花	Chrysanthemi Flos	Flos	0.005--0.01	7.68084	0.275238	0.0910175	0	0.376689	Hebei	Julu County, Xingtai City
745	菊花	Chrysanthemi Flos	Flos	0.005--0.01	4.37634	0.173629	0.0309389	0	0.218427	Hebei	Anguo City, Baoding City
746	菊花	Chrysanthemi Flos	Flos	0.005--0.01	6.8532	0.660887	0.112315	0.00935961	1.30148	Hebei	Huozhuang Village, Mingguandian Township, Anguo City, Baoding City
747	菊花	Chrysanthemi Flos	Flos	0.005--0.01	4.26618	0.334251	0.116565	0.00118041	1.34468	Shandong	Jiaju organic planting base in Jiaxiang County, Jining City
748	菊花	Chrysanthemi Flos	Flos	0.005--0.01	3.43368	0.124062	0.131366	0.00138176	0.51589	Shandong	Jiaju organic planting base in Jiaxiang County, Jining City
749	菊花	Chrysanthemi Flos	Flos	0.005--0.01	11.0748	0.113127	0.172516	0.00138806	0.464604	Shandong	Jiaju organic planting base in Jiaxiang County, Jining City
750	菊花	Chrysanthemi Flos	Flos	0.005--0.01	12.5049	0.461441	0.241312	0.00585709	1.66732	Henan	Laocuizhuang Village, Dafeng Town, Wuzhi County, Jiaozuo City
751	菊花	Chrysanthemi Flos	Flos	0.005--0.01	8.11868	0.364981	0.322374	0.0036965	1.6965	Henan	Laocuizhuang Village, Dafeng Town, Wuzhi County, Jiaozuo City
752	菊花	Chrysanthemi Flos	Flos	0.005--0.01	11.1883	0.439911	0.58478	0.00462963	1.64352	Henan	Laocuizhuang Village, Dafeng Town, Wuzhi County, Jiaozuo City
753	菊花	Chrysanthemi Flos	Flos	0.005--0.01	13.8663	0.351093	0.49845	0.00506742	1.44517	Henan	Wen County, Jiaozuo City (by the Yellow River)
754	菊花	Chrysanthemi Flos	Flos	0.005--0.01	13.4459	0.364647	0.439424	0.00575968	2.00497	Henan	Wen County, Jiaozuo City (by the Yellow River)
755	菊花	Chrysanthemi Flos	Flos	0.005--0.01	13.2684	0.355765	0.987646	0.00602652	2.04098	Henan	Wen County, Jiaozuo City (by the Yellow River)
756	菊花	Chrysanthemi Flos	Flos	0.005--0.01	12.5516	0.0941373	0.184733	0.00363958	0.186111	Jiangsu	Hedong Village, Yangma Town, Sheyang County, Yancheng City
757	菊花	Chrysanthemi Flos	Flos	0.005--0.01	15.3708	0.142644	0.13437	0.00428628	0.561603	Jiangsu	Hedong Village, Yangma Town, Sheyang County, Yancheng City
758	菊花	Chrysanthemi Flos	Flos	0.005--0.01	12.824	0.156792	0.227538	0.00487234	0.644221	Jiangsu	Yangma Town Industrial Park, Sheyang County, Yancheng City
759	菊花	Chrysanthemi Flos	Flos	0.005--0.01	16.9447	0.459282	0.449666	0.00441523	2.48038	Sichuan	Zhongjiang County, Deyang City
760	菊花	Chrysanthemi Flos	Flos	0.005--0.01	8.52958	0.169596	0.474419	0.00458895	0.748487	Zhejiang	Tongxiang City, Jiaxing City
761	菊花	Chrysanthemi Flos	Flos	0.005--0.01	8.11025	0.0402153	0.602485	0	0.222792	Hubei	Huangtugang Town, Macheng City, Huanggang City
762	菊花	Chrysanthemi Flos	Flos	0.005--0.01	16.7274	0.973932	0.0997563	0	1.2043	Jiangsu	Wujiang District, Suzhou City
763	菊花	Chrysanthemi Flos	Flos	0.005--0.01	15.1886	0.235684	0.144877	0.0575472	0.824591	Jiangsu	Liangxi District, Wuxi City
764	菊花	Chrysanthemi Flos	Flos	0.005--0.01	10.827	0.323234	0.691806	0.00481353	1.67878	Anhui	Woyang County, Bozhou City
765	菊花	Chrysanthemi Flos	Flos	0.005--0.01	11.1527	0.0696248	0.309446	0	0.337914	Anhui	Taihe County, Fuyang City
766	菊花	Chrysanthemi Flos	Flos	0.005--0.01	10.9448	0.0770898	0.310927	0.0095472	0.34919	Anhui	Quanjiao County, Chuzhou City
767	菊花	Chrysanthemi Flos	Flos	0.005--0.01	11.1228	0.260871	0.133479	0.00408475	1.03679	Zhejiang	Haishu District, Ningbo City
768	菊花	Chrysanthemi Flos	Flos	0.005--0.01	11.031	0.249507	0.145389	0.00385945	1.12033	Zhejiang	Nanxun District, Huzhou City
769	菊花	Chrysanthemi Flos	Flos	0.005--0.01	17.1198	0.923781	0.18215	0.0225141	5.37561	Hebei	Feixiang County, Handan City
770	菊花	Chrysanthemi Flos	Flos	0.005--0.01	13.2369	0.292999	0.191047	0.00997226	1.24303	Anhui	Bozhou City
771	菊花	Chrysanthemi Flos	Flos	0.005--0.01	12.7028	0.314955	0.202164	0.00404539	0.98387	Anhui	Mengcheng County, Bozhou City
772	菊花	Chrysanthemi Flos	Flos	0.005--0.01	10.5584	0.180544	0.301541	0	0.97478	Zhejiang	Tongxiang City, Jiaxing City
773	菊花	Chrysanthemi Flos	Flos	0.005--0.01	12.3944	0.139872	0.650738	0.00951758	1.13571	Anhui	Dingyuan County, Chuzhou City
774	菊花	Chrysanthemi Flos	Flos	0.005--0.01	13.7521	0.156444	0.737457	0.00766111	0.950444	Anhui	Huangshan City
775	菊花	Chrysanthemi Flos	Flos	0.005--0.01	12.5618	0.126557	0.675728	0.00541541	0.951333	Anhui	Quanjiao County, Chuzhou City
776	菊花	Chrysanthemi Flos	Flos	0.005--0.01	11.8921	0.18612	0.236774	0.00695089	1.84317	Zhejiang	Haining City, Jiaxing City
777	菊花	Chrysanthemi Flos	Flos	0.005--0.01	12.562	0.188177	0.740302	0.00541524	1.08145	Anhui	Woyang County, Bozhou City
778	菊花	Chrysanthemi Flos	Flos	0.005--0.01	12.0334	0.17036	0.255403	0.00701066	1.7052	Zhejiang	Luqiao District, Taizhou City
779	菊花	Chrysanthemi Flos	Flos	0.005--0.01	11.0992	0.18773	0.267877	0.00718675	2.48933	Zhejiang	Chun'an County, Hangzhou City
780	菊花	Chrysanthemi Flos	Flos	0.005--0.01	14.4872	0.145611	0.733397	0.00502226	1.04946	Anhui	Taihe County, Fuyang City
781	菊花	Chrysanthemi Flos	Flos	0.005--0.01	12.2901	0.109539	0.684329	0.00474274	0.874941	Anhui	Huangshan City
782	菊花	Chrysanthemi Flos	Flos	0.005--0.01	12.6316	0.11188	0.722865	0.00451332	0.853162	Anhui	Woyang County, Bozhou City
783	菊花	Chrysanthemi Flos	Flos	0.005--0.01	14.6881	0.154463	0.778047	0.00458138	0.986728	Anhui	Dingyuan County, Chuzhou City
784	菊花	Chrysanthemi Flos	Flos	0.005--0.01	11.9954	0.186617	0.253357	0.00536911	1.84728	Zhejiang	Suichang County, Lishui City
785	决明子	Cassiae Semen	Fructus & semen	0.009--0.015	9.69158	0.0482572	0.024154	0.00213126	0.0105897	Hebei	Neiqiu County, Xingtai City
786	决明子	Cassiae Semen	Fructus & semen	0.009--0.015	8.07686	0.014382	0.0158887	0.00392131	0.0328777	Guangxi	Heng County, Nanning City
787	决明子	Cassiae Semen	Fructus & semen	0.009--0.015	7.04569	0.0387609	0.00579978	0.00310901	0.0350616	Jiangxi	Qianshan County, Shangrao City
788	苦参	Sophorae Flavescentis Radix	Radix & rhizoma	0.0045-0.009	7.96895	0.301561	0.0203827	0.00312767	0.471922	Shanxi	Wenxi County, Yuncheng City
789	苦参	Sophorae Flavescentis Radix	Radix & rhizoma	0.0045-0.009	8.00226	0.255312	0.0203983	0.00427446	0.388543	Gansu	Li County, Longnan City
790	苦参	Sophorae Flavescentis Radix	Radix & rhizoma	0.0045-0.009	7.77136	0.209382	0.0194683	0.00323599	0.264861	Shaanxi	Dali County, Weinan City
791	款冬花	Farfarae Flos	Flos	0.005--0.01	9.41523	0.498528	0.0729003	0.00156986	0.885106	Gansu	Wenfeng Town, Longxi County, Dingxi City
792	款冬花	Farfarae Flos	Flos	0.005--0.01	11.5906	0.664242	0.0790313	0	1.87363	Hebei	Fengning Manchu Autonomous County, Chengde City
793	款冬花	Farfarae Flos	Flos	0.005--0.01	10.2208	1.61936	0.150601	0.0058151	2.17524	Gansu	Changba Town, Kang County, Longnan City
794	款冬花	Farfarae Flos	Flos	0.005--0.01	11.6217	0.407499	0.0600276	0.00196812	0.712753	Gansu	Tianshui City
795	款冬花	Farfarae Flos	Flos	0.005--0.01	10.1367	0.35761	0.0675783	0	0.676377	Gansu	Wenfeng Town, Longxi County, Dingxi City
796	款冬花	Farfarae Flos	Flos	0.005--0.01	11.2945	0.495257	0.0657115	0	0.624012	Shaanxi	Anya Town, Yulin District, Yulin City
797	款冬花	Farfarae Flos	Flos	0.005--0.01	12.1448	1.57261	0.102802	0	1.96823	Hebei	Anguo City, Baoding City
798	款冬花	Farfarae Flos	Flos	0.005--0.01	11.3937	0.212892	0.0552927	0	0.290558	Hebei	Dingzhou City, Baoding City
799	款冬花	Farfarae Flos	Flos	0.005--0.01	12.3651	0.729385	0.115663	0	0.931823	Hebei	Yu County, Zhangjiakou City
800	款冬花	Farfarae Flos	Flos	0.005--0.01	10.64	0.411	0.0846	0	0.9221	Gansu	Longxi County, Dingxi City
801	款冬花	Farfarae Flos	Flos	0.005--0.01	12.6545	0.405048	0.0895287	0.00690199	0.853185	Shaanxi	Zhenba County, Hanzhong City
802	款冬花	Farfarae Flos	Flos	0.005--0.01	9.70155	0.689581	0.0795793	0.00198452	0.806112	Shaanxi	Fugu County, Yulin City
803	款冬花	Farfarae Flos	Flos	0.005--0.01	9.78318	0.641927	0.08636	0.00315831	0.734899	Hebei	Chicheng County, Zhangjiakou City
804	款冬花	Farfarae Flos	Flos	0.005--0.01	10.64	0.8624	0.1315	0.0057	1.209	Hunan	Hunan
805	款冬花	Farfarae Flos	Flos	0.005--0.01	10.2114	0.465397	0.0637216	0.0829677	0.730654	Gansu	Wenfeng Town, Longxi County, Dingxi City
806	款冬花	Farfarae Flos	Flos	0.005--0.01	9.80155	0.489581	0.0795793	0.00198452	0.806112	Beijing	Beijing
807	款冬花	Farfarae Flos	Flos	0.005--0.01	4.74386	0.361122	0	0	0.505649	Gansu	Lianerwan Township, Lintao County, Dingxi City
808	款冬花	Farfarae Flos	Flos	0.005--0.01	5.24694	0.443802	0	0	0.813587	Gansu	Lianerwan Township, Lintao County, Dingxi City
809	款冬花	Farfarae Flos	Flos	0.005--0.01	10.5	0.7	0.03	0.005	1.2	Shaanxi	Shangzhu Township, Zhenping County, Ankang City
810	款冬花	Farfarae Flos	Flos	0.005--0.01	10.998	1.69071	0.131522	0.287253	7.46344	Hubei	Zhushan County, Shiyan City
811	款冬花	Farfarae Flos	Flos	0.005--0.01	11.6545	0.405048	0.0895287	0.00690199	0.853185	Shaanxi	Baxian Town, Pingli County, Ankang City
812	款冬花	Farfarae Flos	Flos	0.005--0.01	11.3654	0.56193	0.0833333	0.0472652	0.902497	Gansu	Qingyuan Town, Weiyuan County, Dingxi City
813	款冬花	Farfarae Flos	Flos	0.005--0.01	9.68318	0.641927	0.08636	0.00315831	0.734899	Hebei	Longhua County, Chengde City
814	款冬花	Farfarae Flos	Flos	0.005--0.01	10.64	0.8624	0.1315	0.0057	1.009	Hunan	Nanping Township, Shimen County, Changde City
815	款冬花	Farfarae Flos	Flos	0.005--0.01	10.4021	0.644328	0.0758547	0.0122378	1.06061	Gansu	Zhongtai Town, Lingtai County, Pingliang City
816	款冬花	Farfarae Flos	Flos	0.005--0.01	8.4564	0.234787	0.0727713	0.00261628	0.257364	Inner Mongolia	Xiaochengzi Town, Ningcheng County, Chifeng City
817	款冬花	Farfarae Flos	Flos	0.005--0.01	9.37307	0.634245	0.0722265	0.0114599	0.964946	Gansu	Wenfeng Town, Longxi County, Dingxi City
818	款冬花	Farfarae Flos	Flos	0.005--0.01	11.72	0.42	0.102	0.008	0.89	Shaanxi	Zhenping County, Ankang City
819	款冬花	Farfarae Flos	Flos	0.005--0.01	13.3659	0.599	0.0501636	0	0.935023	Gansu	Hezheng County, Tianshui City
820	款冬花	Farfarae Flos	Flos	0.005--0.01	13.3524	0.595869	0.0767165	0	0.752129	Hubei	Baokang County, Xiangyang City
821	款冬花	Farfarae Flos	Flos	0.005--0.01	17.1825	0.876175	0.335781	0	1.53353	Hubei	Liulin Township, Zhushan County, Shiyan City
822	款冬花	Farfarae Flos	Flos	0.005--0.01	12.0821	0.210102	0.138425	0	0.62254	Ningxia	Longde County, Guyuan City
823	款冬花	Farfarae Flos	Flos	0.005--0.01	10.0271	0.468912	0.0506476	0	0.743514	Gansu	Qin'an County, Tianshui City
824	款冬花	Farfarae Flos	Flos	0.005--0.01	9.8487	0.676866	0.0554081	0.00226847	1.31204	Hebei	Zhangjiakou City
825	款冬花	Farfarae Flos	Flos	0.005--0.01	11.2663	0.844637	0.0451624	0.00212182	1.78162	Gansu	Li County, Longnan City
826	款冬花	Farfarae Flos	Flos	0.005--0.01	9.26756	0.567227	0.0677056	0.00246921	1.05695	Inner Mongolia	Tongliao City
827	款冬花	Farfarae Flos	Flos	0.005--0.01	16.7976	0.954732	0.0726288	0.00146656	1.47492	Gansu	Wenfeng Town, Longxi County, Dingxi City
828	款冬花	Farfarae Flos	Flos	0.005--0.01	22.5803	2.42067	0.117501	0.00373185	3.77423	Gansu	Minle County, Zhangye City
829	款冬花	Farfarae Flos	Flos	0.005--0.01	21.119	1.95883	0.107383	0.00179806	3.94387	Gansu	Minle County, Zhangye City
830	款冬花	Farfarae Flos	Flos	0.005--0.01	18.1435	1.61087	0.0724734	0.00192749	2.48228	Hebei	Anguo City, Baoding City
831	款冬花	Farfarae Flos	Flos	0.005--0.01	20.2537	1.30957	0.0684249	0.00255542	2.22293	Gansu	Qin'an County, Tianshui City
832	款冬花	Farfarae Flos	Flos	0.005--0.01	14.8022	0.859831	0.0731189	0.00248355	1.54726	Inner Mongolia	Zhungeer banner, Ordos City
833	款冬花	Farfarae Flos	Flos	0.005--0.01	14.9226	1.43847	0.075866	0.00234451	2.27361	Inner Mongolia	Tongliao City
834	款冬花	Farfarae Flos	Flos	0.005--0.01	13.1068	0.347947	0.0503598	0.00216511	0.565618	Hebei	Dingzhou City, Baoding City
835	款冬花	Farfarae Flos	Flos	0.005--0.01	13.6292	0.303589	0.0470544	0.00178328	0.488489	Hebei	Yu County, Zhangjiakou City
836	款冬花	Farfarae Flos	Flos	0.005--0.01	11.9125	0.802397	0.0862364	0.00165595	1.28379	Gansu	Zhuanglang County, Pingliang City
837	款冬花	Farfarae Flos	Flos	0.005--0.01	14.616	0.553864	0.109956	0.00172353	1.14135	Shanxi	Jingle County, Xinzhou City
838	款冬花	Farfarae Flos	Flos	0.005--0.01	14.4305	0.931321	0.134557	0.00115527	1.86022	Shanxi	Xindian Village, Qin County, Changzhi City
839	款冬花	Farfarae Flos	Flos	0.005--0.01	12.0261	1.95019	0.0719927	0.00234249	3.19719	Gansu	Longxi County, Dingxi City
840	款冬花	Farfarae Flos	Flos	0.005--0.01	10.5584	0.855766	0.0548896	0.00218217	1.43052	Gansu	Longxi County, Dingxi City
841	款冬花	Farfarae Flos	Flos	0.005--0.01	11.3169	1.38723	0.0641771	0.00182008	2.25551	Gansu	Longxi County, Dingxi City
842	款冬花	Farfarae Flos	Flos	0.005--0.01	11.7193	1.33524	0.0629568	0.00251313	2.08457	Gansu	Lintao County, Dingxi City
843	款冬花	Farfarae Flos	Flos	0.005--0.01	11.4745	1.44881	0.0634461	0.00191205	2.36393	Gansu	Lintao County, Dingxi City
844	款冬花	Farfarae Flos	Flos	0.005--0.01	10.6029	1.60426	0.069574	0.00113409	2.54637	Gansu	Lintao County, Dingxi City
845	款冬花	Farfarae Flos	Flos	0.005--0.01	12.0274	3.26843	0.0608409	0	3.45886	Gansu	Longxi County, Dingxi City
846	款冬花	Farfarae Flos	Flos	0.005--0.01	13.3219	1.47849	0.0568942	0	3.31861	Gansu	Longxi County, Dingxi City
847	款冬花	Farfarae Flos	Flos	0.005--0.01	16.2005	1.57576	0.130143	0	2.59948	Gansu	Longxi County, Dingxi City
848	款冬花	Farfarae Flos	Flos	0.005--0.01	14.9696	0.880479	0.0725281	0.0123223	1.27843	Gansu	Longxi County, Dingxi City
849	款冬花	Farfarae Flos	Flos	0.005--0.01	15.6983	2.33707	0.167647	0	3.54406	Gansu	Gangu County, Tianshui City
850	款冬花	Farfarae Flos	Flos	0.005--0.01	16.5928	2.05495	0.157514	0	3.2215	Gansu	Gangu County, Tianshui City
851	连翘	Forsythiae Fructus	Fructus & semen	0.006--0.015	10.8044	0.0266167	0.0400237	0.00423896	1.31112	Shanxi	Beiduwu Village, Beizhang town county, Yuncheng City
852	连翘	Forsythiae Fructus	Fructus & semen	0.006--0.015	11.7647	0.117548	0.0478681	0.00207264	0.691275	Jiangsu	Muyang County, Suqian City
853	连翘	Forsythiae Fructus	Fructus & semen	0.006--0.015	10.0694	0.199702	0.0333333	0.00416667	0.595139	Shanxi	Wenxi County, Yuncheng City
854	连翘	Forsythiae Fructus	Fructus & semen	0.006--0.015	9.94486	0.444072	0.032887	0	1.34502	Henan	Luoyang City
855	连翘	Forsythiae Fructus	Fructus & semen	0.006--0.015	14.61	0.204889	0.0525805	0.00368646	1.20683	Shanxi	Hui County, Jincheng City
856	连翘	Forsythiae Fructus	Fructus & semen	0.006--0.015	13.6668	0.176743	0.0563214	0.00334777	1.19929	Shanxi	Hui County, Jincheng City
857	连翘	Forsythiae Fructus	Fructus & semen	0.006--0.015	9.26389	0.16013	0.0270004	0.00108396	1.37564	Shanxi	Jishan County, Yuncheng City
858	连翘	Forsythiae Fructus	Fructus & semen	0.006--0.015	9.22902	0.179632	0.0279097	0.00227633	0.939331	Shanxi	Lingchuan County, Jincheng City
859	连翘	Forsythiae Fructus	Fructus & semen	0.006--0.015	10.2675	0.123918	0.0328482	0.00324548	0.723544	Shanxi	Lingchuan County, Jincheng City
860	连翘	Forsythiae Fructus	Fructus & semen	0.006--0.015	6.45628	0.104076	0.0166404	0.0010831	0.404687	Shanxi	Lingchuan County, Jincheng City
861	连翘	Forsythiae Fructus	Fructus & semen	0.006--0.015	9.72462	0.186495	0.0270482	0	1.04665	Shanxi	Yuncheng City
862	连翘	Forsythiae Fructus	Fructus & semen	0.006--0.015	13.9032	0.185343	0.057021	0.00376835	1.18505	Shanxi	Hui County, Jincheng City
863	连翘	Forsythiae Fructus	Fructus & semen	0.006--0.015	9.91159	0.170432	0.0250491	0.00196464	1.1002	Shanxi	Yuanqu County, Yuncheng City
864	连翘	Forsythiae Fructus	Fructus & semen	0.006--0.015	11.3351	0.0126721	0.0657553	0	0.76362	Shanxi	Xia County, Yuncheng City
865	连翘	Forsythiae Fructus	Fructus & semen	0.006--0.015	11.9543	0.101121	0.0560673	0.00510613	0.919604	Hubei	Yunxi County, Shiyan City
866	连翘	Forsythiae Fructus	Fructus & semen	0.006--0.015	11.2676	0.136922	0.0350101	0.0344064	1.24245	Jiangxi	Jiangxi
867	连翘	Forsythiae Fructus	Fructus & semen	0.006--0.015	7.47322	0	0.0369893	0	0.347779	Shaanxi	Shangluo City
868	连翘	Forsythiae Fructus	Fructus & semen	0.006--0.015	10.5675	0.163112	0.0328767	0.023092	0.934638	Anhui	Bozhou City
869	连翘	Forsythiae Fructus	Fructus & semen	0.006--0.015	5.53367	0.216818	0.111461	0.00541552	2.21642	Hubei	Yunyang District, Shiyan City
870	连翘	Forsythiae Fructus	Fructus & semen	0.006--0.015	9.91164	0.190645	0.0597388	0.0224741	0.905878	Hubei	Yunxi County, Shiyan City
871	连翘	Forsythiae Fructus	Fructus & semen	0.006--0.015	6.42498	0.163516	0.173673	0.00522928	3.65145	Fujian	Fujian
872	连翘	Forsythiae Fructus	Fructus & semen	0.006--0.015	8.64889	0.190993	0.0696561	0.00752247	1.93337	Hubei	Yunyang District, Shiyan City
873	连翘	Forsythiae Fructus	Fructus & semen	0.006--0.015	12.1132	0.2217	0.069822	0.00889768	1.87716	Henan	Hui County, Xinxiang City
874	连翘	Forsythiae Fructus	Fructus & semen	0.006--0.015	14.9366	0.352417	0.0482369	0.0116878	0.937995	Henan	Anyang City
875	连翘	Forsythiae Fructus	Fructus & semen	0.006--0.015	8.1402	0.124118	0.0197059	0	0.423235	Henan	Luoning County, Luoyang City
876	连翘	Forsythiae Fructus	Fructus & semen	0.006--0.015	8.57639	0.240675	0.0668651	0	0.923313	Shanxi	Qinshui County, Jincheng City
877	连翘	Forsythiae Fructus	Fructus & semen	0.006--0.015	7.95797	0.171392	0.0301348	0.00257732	0.663362	Shanxi	Yangcheng County, Jincheng City
878	连翘	Forsythiae Fructus	Fructus & semen	0.006--0.015	8.45946	0.183207	0.0371406	0.00299521	0.73762	Shanxi	Licheng County, Changzhi City
879	连翘	Forsythiae Fructus	Fructus & semen	0.006--0.015	8.58231	1.88564	0.388306	0.00623269	10.0119	Shanxi	Gu County, Linfen City
880	连翘	Forsythiae Fructus	Fructus & semen	0.006--0.015	7.94165	0.0792671	0.0240988	0	0.59291	Shanxi	Ruicheng County, Yuncheng City
881	连翘	Forsythiae Fructus	Fructus & semen	0.006--0.015	7.90754	0.0709539	0.0244332	0	0.485438	Shanxi	Yuncheng City
882	连翘	Forsythiae Fructus	Fructus & semen	0.006--0.015	8.81202	0.106147	0.0341965	0.00237201	0.54665	Shanxi	Yuncheng City
883	连翘	Forsythiae Fructus	Fructus & semen	0.006--0.015	11.9317	0.122341	0.0522927	0	0.686439	Shanxi	Tunliu County, Changzhi City
884	连翘	Forsythiae Fructus	Fructus & semen	0.006--0.015	11.9057	0.0776031	0.0480354	0	0.554519	Hebei	Shexian County, Handan City
885	连翘	Forsythiae Fructus	Fructus & semen	0.006--0.015	6.26857	0.126017	0.0545304	0	1.15854	Shanxi	Yetou Village, Lingchuan County, Jincheng City
886	连翘	Forsythiae Fructus	Fructus & semen	0.006--0.015	6.20301	0.124608	0.0512921	0.00244714	1.15505	Shanxi	Yetou Village, Lingchuan County, Jincheng City
887	连翘	Forsythiae Fructus	Fructus & semen	0.006--0.015	9.26199	0.142099	0.0500197	0	0.891608	Shanxi	Yunquan Township, Lingchuan County, Jincheng City
888	连翘	Forsythiae Fructus	Fructus & semen	0.006--0.015	9.79532	0.175536	0.047076	0.00214425	0.973002	Shanxi	Yunquan Township, Lingchuan County, Jincheng City
889	连翘	Forsythiae Fructus	Fructus & semen	0.006--0.015	8.43106	0.359678	0.0333399	0	1.27672	Shanxi	Jiang County, Yuncheng City
890	连翘	Forsythiae Fructus	Fructus & semen	0.006--0.015	9.33724	0.170807	0.0539547	0.0013911	0.589527	Henan	Sangping Town, Xixia County, Nanyang City
891	连翘	Forsythiae Fructus	Fructus & semen	0.006--0.015	8.89219	0.0865042	0.0319065	3.6	0.765458	Hebei	Piancheng Town, She Town, Handan City
892	连翘	Forsythiae Fructus	Fructus & semen	0.006--0.015	8.54899	0.0682537	0.0251877	4.02114	0.548104	Hebei	Piancheng Town, She Town, Handan City
893	连翘	Forsythiae Fructus	Fructus & semen	0.006--0.015	10.4617	0.0781925	0.0327112	1.13752	0.92053	Hebei	Piancheng Town, She Town, Handan City
894	连翘	Forsythiae Fructus	Fructus & semen	0.006--0.015	8.15733	0.0777821	0.0292908	0.346591	0.770082	Hebei	Piancheng Town, She Town, Handan City
895	连翘	Forsythiae Fructus	Fructus & semen	0.006--0.015	7.39681	0.128894	0.038454	0.0471184	0.790401	Anhui	Bozhou City
896	连翘	Forsythiae Fructus	Fructus & semen	0.006--0.015	7.28099	0.36185	0.141474	0	4.98142	Hubei	Danjiangkou City, Shiyan City
897	连翘	Forsythiae Fructus	Fructus & semen	0.006--0.015	9.00331	0.315636	0.0576624	0.042396	0.363088	Henan	Jiaozuo City
898	连翘	Forsythiae Fructus	Fructus & semen	0.006--0.015	8.90205	0.155016	0.0428515	0.00454186	0.890403	Hebei	Baoding City
899	连翘	Forsythiae Fructus	Fructus & semen	0.006--0.015	8.92589	0.100494	0.0425889	0.00296443	0.895652	Shanxi	Changjia manor, Qi County, Jinzhong City
900	连翘	Forsythiae Fructus	Fructus & semen	0.006--0.015	9.18224	0.0547511	0.00995627	0	0.312648	Shanxi	Pingshun County, Changzhi City
901	连翘	Forsythiae Fructus	Fructus & semen	0.006--0.015	10.3328	0.0758809	0.112899	0.00468468	0.0484287	Hubei	Fenxiang Town, Yiling District, Yichang City
902	连翘	Forsythiae Fructus	Fructus & semen	0.006--0.015	8.28454	0.249915	0.0533406	0.0355932	0.169551	Shanxi	Lingchuan County, Jincheng City
903	连翘	Forsythiae Fructus	Fructus & semen	0.006--0.015	7.95925	0.131574	0.0390675	0.00337003	0.0673003	Henan	Xixia County, Nanyang City
904	连翘	Forsythiae Fructus	Fructus & semen	0.006--0.015	8.71369	0.109333	0.0325552	0	0.942171	Shanxi	Lingchuan County, Jincheng City
905	连翘	Forsythiae Fructus	Fructus & semen	0.006--0.015	11.36	0.178137	0.0257286	0	1.29664	Shanxi	Wuxiang County, Changzhi City
906	连翘	Forsythiae Fructus	Fructus & semen	0.006--0.015	12.1174	0.170409	0.0253597	0	0.855967	Shanxi	Anze County, Linfen City
907	连翘	Forsythiae Fructus	Fructus & semen	0.006--0.015	11.393	0.156712	0.0241656	0	0.873603	Shanxi	Gu County, Linfen City
908	连翘	Forsythiae Fructus	Fructus & semen	0.006--0.015	10.832	0.14255	0.0223664	0	1.05646	Shanxi	Xia County, Yuncheng City
909	连翘	Forsythiae Fructus	Fructus & semen	0.006--0.015	10.8443	0.156457	0.0273992	0	0.956239	Shanxi	Qinyuan County, Changzhi City
910	连翘	Forsythiae Fructus	Fructus & semen	0.006--0.015	10.9942	0.152656	0.0269297	0	1.03304	Shanxi	Wuxiang County, Changzhi City
911	连翘	Forsythiae Fructus	Fructus & semen	0.006--0.015	6.92656	0.241233	0.0942747	0.00505666	4.5584	Shanxi	Qinshui County, Jincheng City
912	连翘	Forsythiae Fructus	Fructus & semen	0.006--0.015	8.94143	0.282016	0.0947624	0.0110296	5.11281	Shanxi	Pingshun County, Changzhi City
913	连翘	Forsythiae Fructus	Fructus & semen	0.006--0.015	8.75853	0.275383	0.0915615	0.01199	4.98525	Shanxi	Qin County, Changzhi City
914	连翘	Forsythiae Fructus	Fructus & semen	0.006--0.015	10.3655	0.257951	0.0882851	0.0101817	4.73938	Shanxi	Qin County, Changzhi City
915	连翘	Forsythiae Fructus	Fructus & semen	0.006--0.015	9.52404	0.0875077	0.0394052	0	1.1286	Henan	Luoyang City
916	连翘	Forsythiae Fructus	Fructus & semen	0.006--0.015	9.71683	0.150099	0.030835	0	1.07552	Henan	Xixia County, Nanyang City
917	连翘	Forsythiae Fructus	Fructus & semen	0.006--0.015	12.2232	0.190885	0.0339022	0.00182293	1.74172	Shanxi	Changzhi City
918	莲子	Nelumbinis Semen	Fructus & semen	0.006--0.015	19.4858	0.161268	0.0777221	0.00336275	0.0161503	Thailand	Thailand
919	莲子	Nelumbinis Semen	Fructus & semen	0.006--0.015	10.65	0.060047	0.0778254	0.00461822	0.104109	Guangxi	Yuzhou District, Yulin City
920	莲子	Nelumbinis Semen	Fructus & semen	0.006--0.015	15.9929	0.0531119	0.0872446	0.00694702	0.018002	Hunan	Huarong County, Yueyang City
921	罗汉果	Siraitiae Fructus	Fructus & semen	0.009--0.015	8.49425	0.610126	0.0453993	0.00873664	1.49172	Guangxi	Yongfu County, Guilin City
922	罗汉果	Siraitiae Fructus	Fructus & semen	0.009--0.015	7.68196	0.011846	0.0125753	0.0031325	0.0494347	Guangxi	Lingui County, Guilin City
923	罗汉果	Siraitiae Fructus	Fructus & semen	0.009--0.015	6.87271	0.021789	0.0143097	0.00506415	0.0805099	Sichuan	Yibin City
924	麻黄根	Ephedrae Radix et Rhizoma	Radix & rhizoma	0.003--0.009	0	0	0	0	0.0137529	Inner Mongolia	Ongniud Banner, Chifeng City
925	麻黄根	Ephedrae Radix et Rhizoma	Radix & rhizoma	0.003--0.009	4.2944	0.559078	0.0906723	0.0173075	0.92422	Nepal	Nepal
926	麻黄根	Ephedrae Radix et Rhizoma	Radix & rhizoma	0.003--0.009	3.61557	0.399408	0.0965082	0.00421525	0.781195	Gansu	Heshui County, Qingyang City
927	麦冬	Ophiopogonis Radix	Radix & rhizoma	0.006--0.012	3.05135	0.0816591	0.183325	0.00288674	0.120081	Sichuan	Santai County, Mianyang City
928	麦冬	Ophiopogonis Radix	Radix & rhizoma	0.006--0.012	1.96028	0.237845	0.040594	0.0055533	0.214417	Shandong	Juancheng County, Heze City
929	麦冬	Ophiopogonis Radix	Radix & rhizoma	0.006--0.012	2.98057	0.329295	0.20893	0.00375142	0.256014	Sichuan	Nanbu County, Nanchong City
930	玫瑰花	Rosae Rugosae Flos	Flos	0.003--0.006	2.51684	0.108169	0.0194014	0.00759634	0.482734	Gansu	Lanzhou City
931	玫瑰花	Rosae Rugosae Flos	Flos	0.003--0.006	8.44744	0.0879176	0.00913288	0.00446972	0.663579	Shandong	Pingyin County, Jinan City
932	玫瑰花	Rosae Rugosae Flos	Flos	0.003--0.006	6.45685	0.0457992	0.0429916	0.00362142	0.206974	Yunnan	Chenggong District, Kunming City
933	明党参	Radix Changii	Radix & rhizoma	0.006--0.012	1.73449	0.0330364	0.0205511	0.00373784	0.0752342	Sichuan	Cangxi County, Guangyuan City
934	明党参	Radix Changii	Radix & rhizoma	0.006--0.012	2.01611	0.0249231	0.0133737	0.00416882	0.0204788	Sichuan	Jinniu District, Chengdu City
935	明党参	Radix Changii	Radix & rhizoma	0.006--0.012	1.68276	0.0340324	0.013813	0.00441857	0.0446201	Sichuan	Cangxi County, Guangyuan City
936	木瓜	Chaenomelis Fructus	Fructus & semen	0.006--0.009	12.6763	0.107316	0.0401048	0.00644901	0.208484	Hubei	Enshi Tujia and Miao Autonomous Prefecture
937	木瓜	Chaenomelis Fructus	Fructus & semen	0.006--0.009	5.06874	0.0262268	0.0305097	0.00214001	0.0522206	Hubei	Xuanen County, Enshi Tujia and Miao Autonomous Prefecture
938	木瓜	Chaenomelis Fructus	Fructus & semen	0.006--0.009	3.67109	0.032506	0.0280947	0.00205985	0.198613	Hubei	Zhongxiang City, Jingmen City
939	木瓜	Chaenomelis Fructus	Fructus & semen	0.006--0.009	4.25345	0	0.0235459	0.00229376	0.141655	Hubei	Yien County, Enshi Tujia and Miao Autonomous Prefecture
940	木瓜	Chaenomelis Fructus	Fructus & semen	0.006--0.009	4.28388	0.323011	0.0195717	0.0379423	0.142192	Hubei	Wufeng Tujia Autonomous County, Yichang City
941	木瓜	Chaenomelis Fructus	Fructus & semen	0.006--0.009	4.39907	0.0101979	0.0282854	0.00211228	0.136116	Hubei	Zaoyang City, Xiangyang City
942	木瓜	Chaenomelis Fructus	Fructus & semen	0.006--0.009	4.66502	0	0.0284309	0.00187021	0.101517	Hubei	Badong County, Enshi Tujia and Miao Autonomous Prefecture
943	木瓜	Chaenomelis Fructus	Fructus & semen	0.006--0.009	5.29482	0.0478829	0.0368025	0	0.120993	Sichuan	Dazhou City
944	木瓜	Chaenomelis Fructus	Fructus & semen	0.006--0.009	3.52436	0.0139922	0.029981	0	0.0415749	Sichuan	Xuanhan County, Dazhou City
945	木瓜	Chaenomelis Fructus	Fructus & semen	0.006--0.009	4.01951	0.0225488	0.049716	0.0893489	0.05121	Sichuan	Gulin County, Luzhou City
946	木瓜	Chaenomelis Fructus	Fructus & semen	0.006--0.009	4.04394	0.0431262	0.0418049	0.00661855	0.116721	Yunnan	Yun County, Lincang City
947	木瓜	Chaenomelis Fructus	Fructus & semen	0.006--0.009	5.50098	0.0981183	0.00635386	0	0.12109	Yunnan	Dali Bai Autonomous Prefecture
948	木瓜	Chaenomelis Fructus	Fructus & semen	0.006--0.009	12.7469	0.122531	0.0411125	0.00614672	0.203245	Hubei	Enshi Tujia and Miao Autonomous Prefecture
949	木瓜	Chaenomelis Fructus	Fructus & semen	0.006--0.009	4.32761	0.0711888	0.044925	0.00207346	0.222749	Fujian	Fujian
950	木瓜	Chaenomelis Fructus	Fructus & semen	0.006--0.009	5.97349	0.0484765	0.0241393	0.0819153	0.200831	Hubei	Wuhan City
951	木瓜	Chaenomelis Fructus	Fructus & semen	0.006--0.009	3.51003	0	0.0325591	0.00248164	0.246675	Hubei	Yichang City
952	木瓜	Chaenomelis Fructus	Fructus & semen	0.006--0.009	1.81542	0	0.0120636	0	0.12907	Sichuan	Deyang City
953	木瓜	Chaenomelis Fructus	Fructus & semen	0.006--0.009	4.08325	0.101179	0.0428296	0.00433109	0.366819	Yunnan	Dali Bai Autonomous Prefecture
954	木瓜	Chaenomelis Fructus	Fructus & semen	0.006--0.009	5.73231	0.0543048	0.0637061	0.00420584	0.221672	Hubei	Changyang Tujia Autonomous County, Yichang City
955	木瓜	Chaenomelis Fructus	Fructus & semen	0.006--0.009	5.19421	0.178872	0.0518308	0.00556655	0.262741	Sichuan	Xuanhan County, Dazhou City
956	木瓜	Chaenomelis Fructus	Fructus & semen	0.006--0.009	5.21083	0.10042	0.0479616	0.00239808	0.14948	Hubei	Changyang Tujia Autonomous County, Yichang City
957	木瓜	Chaenomelis Fructus	Fructus & semen	0.006--0.009	4.22419	1.43028	0.0678337	0.00358066	0.333599	Sichuan	Guangyuan City
958	木瓜	Chaenomelis Fructus	Fructus & semen	0.006--0.009	5.43128	0.082628	0.0614672	0.00161225	0.219569	Hubei	Xingshan County, Yichang City
959	木瓜	Chaenomelis Fructus	Fructus & semen	0.006--0.009	4.91627	0	0.0454545	0.660686	0.121112	Anhui	Jingde County, Xuancheng City
960	木瓜	Chaenomelis Fructus	Fructus & semen	0.006--0.009	5.35237	0	0.0342384	0.00369335	0.239369	Hubei	Heifeng County, Enshi Tujia and Miao Autonomous Prefecture
961	木瓜	Chaenomelis Fructus	Fructus & semen	0.006--0.009	5.71897	0.0573159	0.0457656	0.0255197	0.34701	Hubei	Xuanen County, Enshi Tujia and Miao Autonomous Prefecture
962	木瓜	Chaenomelis Fructus	Fructus & semen	0.006--0.009	4.8435	0.0748395	0.0387239	0	0.166533	Hubei	Langping Town, Changyang Tujia Autonomous County, Yichang City
963	木瓜	Chaenomelis Fructus	Fructus & semen	0.006--0.009	5.35237	0	0.0342384	0.00369335	0.239369	Beijing	Beijing
964	木瓜	Chaenomelis Fructus	Fructus & semen	0.006--0.009	5.35237	0	0.0342384	0.00369335	0.239369	Beijing	Beijing
965	木瓜	Chaenomelis Fructus	Fructus & semen	0.006--0.009	5.6668	0	0.0414013	0.0121417	0.167297	Hubei	Bajiaomiao Village, Langping Town, Changyang Tujia Autonomous County, Yichang City
966	木瓜	Chaenomelis Fructus	Fructus & semen	0.006--0.009	5.32297	0.0723684	0.0358852	0.0255183	0.261364	Hubei	Shangyangpo Village, Yesanguan Town, Badong County, Enshi Tujia and Miao Autonomous Prefecture
967	木瓜	Chaenomelis Fructus	Fructus & semen	0.006--0.009	4.77711	0	0.0327309	0.00742972	0.0658635	Hubei	Guankouya Village, Langping Town, Changyang Tujia Autonomous County, Yichang City
968	木瓜	Chaenomelis Fructus	Fructus & semen	0.006--0.009	5.30829	0.0786368	0.0248073	0	0.124157	Hubei	Yichang City
969	木瓜	Chaenomelis Fructus	Fructus & semen	0.006--0.009	5.70253	0.0408068	0.00629087	0	0.112529	Yunnan	Dali Bai Autonomous Prefecture
970	木瓜	Chaenomelis Fructus	Fructus & semen	0.006--0.009	5.50782	0.0485331	0.0298425	0	0.274874	Hubei	Maping Village, Langping Town, Changyang Tujia Autonomous County, Yichang City
971	木瓜	Chaenomelis Fructus	Fructus & semen	0.006--0.009	9.13453	0.0271356	0.025559	0.00226692	0.230316	Hubei	Zhuangxi Village, Duzhenwan Town, Changyang Tujia Autonomous County, Yichang City
972	木瓜	Chaenomelis Fructus	Fructus & semen	0.006--0.009	6.25903	0.0221469	0.0300411	0.00132657	0.0996482	Hubei	Group 4, Bajiaomiao Village, Langping Town, Changyang Tujia Autonomous County, Yichang City
973	木瓜	Chaenomelis Fructus	Fructus & semen	0.006--0.009	6.1893	0.0265357	0.0155076	0	0.160785	Anhui	Ningguo City, Xuancheng City
974	木瓜	Chaenomelis Fructus	Fructus & semen	0.006--0.009	5.07067	0	0.0406483	0.00330595	0.0348902	Hubei	Moping Township, Changyang Tujia Autonomous County, Yichang City
975	木瓜	Chaenomelis Fructus	Fructus & semen	0.006--0.009	5.70139	0.0161302	0.017643	0.00171223	0.0118127	Hubei	Xiangchang Village, Fenxiang Town, Yiling District, Yichang City
976	木瓜	Chaenomelis Fructus	Fructus & semen	0.006--0.009	5.98252	0.0431793	0.00853149	0	0.130805	Sichuan	Pingwu County, Mianyang City
977	木瓜	Chaenomelis Fructus	Fructus & semen	0.006--0.009	4.83311	0.0125195	0.0169412	0	0.090472	Hubei	Langping Town, Changyang Tujia Autonomous County, Yichang City
978	木瓜	Chaenomelis Fructus	Fructus & semen	0.006--0.009	5.78562	0.0524896	0.0245195	0	0.140672	Hubei	Jianshi County, Enshi Tujia and Miao Autonomous Prefecture
979	木瓜	Chaenomelis Fructus	Fructus & semen	0.006--0.009	4.71187	0.0971754	0.0117455	0.00105066	0.651527	Sichuan	Cangxi County, Guangyuan City
980	木瓜	Chaenomelis Fructus	Fructus & semen	0.006--0.009	15.9799	0.200145	0.0322909	0	0.602937	Hebei	Anguo City, Baoding City
981	木瓜	Chaenomelis Fructus	Fructus & semen	0.006--0.009	8.48087	0.0731423	0.0280399	0	0.407137	Sichuan	Xuanhan County, Dazhou City
982	木瓜	Chaenomelis Fructus	Fructus & semen	0.006--0.009	5.5258	0.0104959	0.0195603	0.00356379	0.0632725	Henan	Guangshan County, Xinyang City
983	木瓜	Chaenomelis Fructus	Fructus & semen	0.006--0.009	5.43977	0.011022	0.0196055	0.0033136	0.062772	Henan	Guangshan County, Xinyang City
984	木瓜	Chaenomelis Fructus	Fructus & semen	0.006--0.009	7.45938	0.04745	0.0259433	0.00384222	0.172701	Henan	Queshan County, Zhumadian City
985	木瓜	Chaenomelis Fructus	Fructus & semen	0.006--0.009	7.48461	0.0500844	0.0252424	0.00406362	0.171899	Henan	Queshan County, Zhumadian City
986	木瓜	Chaenomelis Fructus	Fructus & semen	0.006--0.009	6.39198	0.0669212	0.0273318	0.00388218	0.155714	Henan	Queshan County, Zhumadian City
987	木瓜	Chaenomelis Fructus	Fructus & semen	0.006--0.009	6.32116	0.0607912	0.0263328	0.00344261	0.155516	Henan	Queshan County, Zhumadian City
988	木瓜	Chaenomelis Fructus	Fructus & semen	0.006--0.009	7.87121	0.0453033	0.0270705	0.00392107	0.181386	Henan	Queshan County, Zhumadian City
989	木瓜	Chaenomelis Fructus	Fructus & semen	0.006--0.009	7.89445	0.0541562	0.0277292	0.00390138	0.181536	Henan	Queshan County, Zhumadian City
990	木瓜	Chaenomelis Fructus	Fructus & semen	0.006--0.009	6.77043	0.0738636	0.0452365	0.00340042	0.316499	Hubei	Yichang City
991	木瓜	Chaenomelis Fructus	Fructus & semen	0.006--0.009	6.7818	0.0759048	0.0435919	0.00352479	0.317823	Hubei	Yichang City
992	木瓜	Chaenomelis Fructus	Fructus & semen	0.006--0.009	4.25836	0.061603	0.00697818	0.00316795	0.253906	Hubei	Yichang City
993	木瓜	Chaenomelis Fructus	Fructus & semen	0.006--0.009	4.30618	0.0647891	0.006939	0.0028836	0.249337	Hubei	Yichang City
994	木瓜	Chaenomelis Fructus	Fructus & semen	0.006--0.009	7.39745	0.0825018	0.0140602	0.0150701	6.25706	Sichuan	Bazhong City
995	木瓜	Chaenomelis Fructus	Fructus & semen	0.006--0.009	7.42995	0.0799826	0.0128404	0.0164222	6.22548	Sichuan	Bazhong City
996	牛蒡根	Radix Arctii Lappae	Radix & rhizoma	0.006--0.015	29.7279	0.237213	0.262335	0.00208873	0.264519	Henan	Mengzhou City, Jiaozuo City
997	牛蒡根	Radix Arctii Lappae	Radix & rhizoma	0.006--0.015	28.1237	0.24056	0.241425	0.00367351	0.294433	Henan	Yuzhou City, Xuchang City
998	牛蒡根	Radix Arctii Lappae	Radix & rhizoma	0.006--0.015	26.5032	0.226383	0.247135	0.00230085	0.213532	Henan	Luyi County, Zhoukou City
999	女贞子	Ligustri Lucidi Fructus	Fructus & semen	0.006--0.012	6.39677	0.137707	0.0367415	0.0321119	0.68292	Jiangsu	Suining County, Xuzhou City
1000	女贞子	Ligustri Lucidi Fructus	Fructus & semen	0.006--0.012	7.87396	0.395034	0.0545113	0.09537	1.18619	Hubei	Qichun County, Huanggang City
1001	女贞子	Ligustri Lucidi Fructus	Fructus & semen	0.006--0.012	9.43365	0.188064	0.0554574	0.00549666	1.0002	Anhui	Bozhou City
1002	女贞子	Ligustri Lucidi Fructus	Fructus & semen	0.006--0.012	10.159	0.137069	0.0704731	0.0326677	0.837825	Hubei	Xiangyang City
1003	女贞子	Ligustri Lucidi Fructus	Fructus & semen	0.006--0.012	16.2709	0.541748	0.101207	0.0159595	3.72616	Anhui	Yuexi County, Anqing City
1004	女贞子	Ligustri Lucidi Fructus	Fructus & semen	0.006--0.012	6.14641	0.0530781	0.0241713	0	0.144041	Sichuan	Yibin County, Yibin City
1005	女贞子	Ligustri Lucidi Fructus	Fructus & semen	0.006--0.012	7.07982	0.0518452	0.0246691	0.00110309	0.0625752	Jiangxi	Jiangxi
1006	女贞子	Ligustri Lucidi Fructus	Fructus & semen	0.006--0.012	8.43984	2.25148	0.487179	0.011144	14.5759	Jiangxi	Jiangxi
1007	女贞子	Ligustri Lucidi Fructus	Fructus & semen	0.006--0.012	4.5478	0.0901428	0.0104125	0.00485918	0.164419	Jiangxi	Jiangxi
1008	女贞子	Ligustri Lucidi Fructus	Fructus & semen	0.006--0.012	12.0658	0.212913	0.0519961	0.00160177	0.961779	Shandong	Linyi City
1009	女贞子	Ligustri Lucidi Fructus	Fructus & semen	0.006--0.012	7.87518	0.580205	0.109337	0	2.1136	Sichuan	Shuangliu County, Chengdu City
1010	女贞子	Ligustri Lucidi Fructus	Fructus & semen	0.006--0.012	9.29773	0.463526	0.0775223	0.00395648	1.89664	Jiangxi	Jiangxi
1011	女贞子	Ligustri Lucidi Fructus	Fructus & semen	0.006--0.012	6.31384	0.0672515	0.0427875	0.00750487	0.575439	Henan	Luoyang City
1012	女贞子	Ligustri Lucidi Fructus	Fructus & semen	0.006--0.012	6.39312	0.129347	0.0558812	0.00742478	0.815651	Sichuan	Mianyang City
1013	女贞子	Ligustri Lucidi Fructus	Fructus & semen	0.006--0.012	9.13103	0.311164	0.0747141	0.00435107	1.70562	Hunan	Yongzhou City
1014	女贞子	Ligustri Lucidi Fructus	Fructus & semen	0.006--0.012	8.94737	0.352804	0.0479587	0.00479587	1.16097	Hubei	Luotian County, Huanggang City
1015	女贞子	Ligustri Lucidi Fructus	Fructus & semen	0.006--0.012	11.0658	0.212913	0.0519961	0.00160177	0.911779	Shandong	Linyi City
1016	女贞子	Ligustri Lucidi Fructus	Fructus & semen	0.006--0.012	10.3131	0.204379	0.0718248	0.0108976	1.16802	Sichuan	Jianyang City, Chengdu City
1017	女贞子	Ligustri Lucidi Fructus	Fructus & semen	0.006--0.012	7.88185	0.10066	0.0420832	0.0457817	0.778089	Hubei	Suizhou City
1018	女贞子	Ligustri Lucidi Fructus	Fructus & semen	0.006--0.012	7.79822	0.142428	0.0677769	0.0103602	1.32649	Beijing	Beijing
1019	女贞子	Ligustri Lucidi Fructus	Fructus & semen	0.006--0.012	7.95327	0.158347	0.0991414	0.0102835	1.97684	Anhui	Hengshan Town, Huoshan County, Lu'an City
1020	女贞子	Ligustri Lucidi Fructus	Fructus & semen	0.006--0.012	7.53396	0.292446	0.127632	0.00947622	2.84872	Anhui	Meilin Town, Ningguo City, Xuancheng City
1021	女贞子	Ligustri Lucidi Fructus	Fructus & semen	0.006--0.012	9.71142	2.53607	0.0850701	0.00400802	1.27555	Anhui	Jiuhua Mountain, Fucheng Town, Fengyang County, Chuzhou City
1022	女贞子	Ligustri Lucidi Fructus	Fructus & semen	0.006--0.012	6.30076	0.160535	0.0899678	0.00201045	0.844994	Sichuan	Yuechi County, Guang'an City
1023	女贞子	Ligustri Lucidi Fructus	Fructus & semen	0.006--0.012	5.51373	0.13807	0.0288656	0.00201857	0.806015	Anhui	Chenjiao Township, Nanqiao District, Chuzhou City
1024	女贞子	Ligustri Lucidi Fructus	Fructus & semen	0.006--0.012	6.67035	0.188931	0.113399	0.00371635	0.863198	Sichuan	Pingshan County, Yibin City
1025	女贞子	Ligustri Lucidi Fructus	Fructus & semen	0.006--0.012	8.92799	0.237725	0.0556465	0.00265957	1.02598	Anhui	Qiaocheng District, Chuzhou City
1026	女贞子	Ligustri Lucidi Fructus	Fructus & semen	0.006--0.012	6.65016	0.245857	0.154911	0.010004	2.10994	Sichuan	Pengzhou City, Chengdu City
1027	女贞子	Ligustri Lucidi Fructus	Fructus & semen	0.006--0.012	8.38044	0.156616	0.0232412	0	0.482517	Yunnan	Simao District, Pu'er City
1028	女贞子	Ligustri Lucidi Fructus	Fructus & semen	0.006--0.012	7.4353	0.273049	0.0698544	0.00283057	0.714618	Yunnan	Menghai County, Xishuangbanna Dai Autonomous Prefecture
1029	女贞子	Ligustri Lucidi Fructus	Fructus & semen	0.006--0.012	6.04158	0.330933	0.0350913	0	0.362576	Yunnan	Jinshan Township, Gucheng District, Lijiang City
1030	女贞子	Ligustri Lucidi Fructus	Fructus & semen	0.006--0.012	8.97664	0.228622	0.138262	0.0105899	1.49149	Yunnan	Wutai Mountain, Midu County, Dali Bai Autonomous Prefecture
1031	女贞子	Ligustri Lucidi Fructus	Fructus & semen	0.006--0.012	7.93261	0.233204	0.0865228	0.00895765	0.645867	Hunan	Yejia formation, Yangqiao Village, Baizhi Township, Linli County, Changde City
1032	女贞子	Ligustri Lucidi Fructus	Fructus & semen	0.006--0.012	8.116	0.3181	0.0791	0.0137	1.793	Hunan	Daxiu Village, Baima Town, Lianyuan City, Loudi City
1033	女贞子	Ligustri Lucidi Fructus	Fructus & semen	0.006--0.012	4.61693	0.963698	0.76795	0.273165	8.37645	Hunan	Lukou District, Zhuzhou City
1034	女贞子	Ligustri Lucidi Fructus	Fructus & semen	0.006--0.012	6.96018	0.218596	0.0753284	0.0895936	1.20792	Hunan	Shuitianhe Town, Baojing County, Xiangxi Tujia and Miao Autonomous Prefecture
1035	女贞子	Ligustri Lucidi Fructus	Fructus & semen	0.006--0.012	6.05106	0.502692	0.0552453	0.0624252	0.497906	Hunan	Lujiawan formation, zexikou Village, Yuanling Township, Yuanling County, Huaihua City
1036	女贞子	Ligustri Lucidi Fructus	Fructus & semen	0.006--0.012	6.19695	0.330552	0.0877627	0.00844664	0.914194	Hunan	Group 5, Heiyanwu Village, Rangjiaxi Township, Xupu County, Huaihua City
1037	女贞子	Ligustri Lucidi Fructus	Fructus & semen	0.006--0.012	7.8728	0.325584	0.057968	0.00880787	0.902806	Hunan	Malukou Village, Zhonghe Town, Ningyuan County, Yongzhou City
1038	女贞子	Ligustri Lucidi Fructus	Fructus & semen	0.006--0.012	6.80362	0.663003	0.0523829	0.00215694	1.0152	Hunan	In the botanical garden of gugang Township, Liuyang County, Changsha City
1039	女贞子	Ligustri Lucidi Fructus	Fructus & semen	0.006--0.012	8.64994	0.237853	0.0322581	0.00935882	0.767423	Shanxi	Wugu mountain, Changzhi County
1040	女贞子	Ligustri Lucidi Fructus	Fructus & semen	0.006--0.012	3.93975	0.549826	0.0377559	0.0984936	1.07667	Shanxi	Xiyaowen Village, Chengxi Street, Yongji City, Yuncheng City
1041	女贞子	Ligustri Lucidi Fructus	Fructus & semen	0.006--0.012	6.16732	0.234339	0.0656615	0.00836576	1.33074	Shanxi	Nangang Town, Ruicheng County, Yuncheng City
1042	女贞子	Ligustri Lucidi Fructus	Fructus & semen	0.006--0.012	6.23217	0.140452	0.10103	0.0126783	0.855685	Shanxi	Xiyagou, Gujiao Township, Lingchuan County, Jincheng City
1043	女贞子	Ligustri Lucidi Fructus	Fructus & semen	0.006--0.012	8.52055	0.227554	0.084597	0.0365124	0.669992	Hunan	Group 2, Mawangcheng Village, Miaoshi Town, Cili County, Zhangjiajie City
1044	女贞子	Ligustri Lucidi Fructus	Fructus & semen	0.006--0.012	10.2947	0.484468	0.0959777	0.0133413	1.71844	Yunnan	Jinping Miao, Yao, and Dai Autonomous County, Honghe Hani and Yi Autonomous Prefecture
1045	女贞子	Ligustri Lucidi Fructus	Fructus & semen	0.006--0.012	6.12881	0.398694	0.0337357	0.00395726	1.1664	Shanxi	Miaoqian Village, Ronghe Town, Wanrong County, Yuncheng City
1046	女贞子	Ligustri Lucidi Fructus	Fructus & semen	0.006--0.012	11.2644	0.381401	0.128126	0.00545852	1.37952	Shanxi	Shangwang Village, Xincheng Town, Yuanqu County, Yuncheng City
1047	女贞子	Ligustri Lucidi Fructus	Fructus & semen	0.006--0.012	7.847	0.2811	0.0609	0.0072	0.9448	Hunan	Changtian Township, Pingjiang County, Yueyang City
1048	女贞子	Ligustri Lucidi Fructus	Fructus & semen	0.006--0.012	4.55243	1.07356	0.832436	0.39374	7.16906	Hunan	Lukou District, Zhuzhou City
1049	女贞子	Ligustri Lucidi Fructus	Fructus & semen	0.006--0.012	9.09136	0.235533	0.0708482	0.0170432	0.772196	Henan	Wangcun Town, Fengqiu County, Xinxiang City
1050	女贞子	Ligustri Lucidi Fructus	Fructus & semen	0.006--0.012	4.25198	0.242262	0.0306548	0.0107143	0.52381	Henan	Diandang Village, Bagongqiao Town, Puyang County, Puyang City
1051	女贞子	Ligustri Lucidi Fructus	Fructus & semen	0.006--0.012	3.34687	0.655408	0.15105	0.00812203	2.78922	Henan	Qi County, Hebi City
1052	女贞子	Ligustri Lucidi Fructus	Fructus & semen	0.006--0.012	6.95144	0.225423	0.0810067	0.0043256	1.6801	Henan	Dancheng County, Zhoukou City
1053	女贞子	Ligustri Lucidi Fructus	Fructus & semen	0.006--0.012	15.2778	0.164795	0.0494484	0.00246257	1.16036	Henan	Jiushan Town, Yuzhou City, Xuchang City
1054	女贞子	Ligustri Lucidi Fructus	Fructus & semen	0.006--0.012	9.62948	0.0799172	0.0435554	0.0247339	0.834844	Henan	Lushan County, Pingdingshan City
1055	女贞子	Ligustri Lucidi Fructus	Fructus & semen	0.006--0.012	10.9493	0.304499	0.0665874	1.39219	1.15339	Henan	Wuzhi County, Jiaozuo City
1056	女贞子	Ligustri Lucidi Fructus	Fructus & semen	0.006--0.012	7.57106	0.217726	0.0529017	0.0763916	1.40545	Henan	Queshan County, Zhumadian City
1057	女贞子	Ligustri Lucidi Fructus	Fructus & semen	0.006--0.012	8.63843	0.312105	0.0576619	0.0267575	0.558452	Henan	Neixiang County, Nanyang City
1058	女贞子	Ligustri Lucidi Fructus	Fructus & semen	0.006--0.012	7.84874	0.629534	0.0553009	0.0163412	0.642387	Henan	Xiawa Township, Sheqi County, Nanyang City
1059	女贞子	Ligustri Lucidi Fructus	Fructus & semen	0.006--0.012	6.88677	0.366268	0.0313972	0.0105965	0.686323	Henan	Wuyang County, Luohe City
1060	女贞子	Ligustri Lucidi Fructus	Fructus & semen	0.006--0.012	10.1735	0.629633	0.116621	0.0145899	1.5625	Anhui	Wusong Town, Yi'an District, Tongling City
1061	女贞子	Ligustri Lucidi Fructus	Fructus & semen	0.006--0.012	7.79574	0.343159	0.0776814	0.0134069	1.4442	Shanxi	Xiahe Village, Zhengcun Town, Qinshui County, Jincheng City
1062	女贞子	Ligustri Lucidi Fructus	Fructus & semen	0.006--0.012	10.4601	0.160955	0.0612245	0.00442819	0.738737	Henan	Hushan Township, Guangshan County, Xinyang City
1063	女贞子	Ligustri Lucidi Fructus	Fructus & semen	0.006--0.012	6.81818	0.140889	0.0472255	0.00570641	0.678079	Henan	Jiushan Town, Yuzhou City, Xuchang City
1064	女贞子	Ligustri Lucidi Fructus	Fructus & semen	0.006--0.012	8.58502	0.13258	0.0614348	0.0283393	0.52715	Hunan	Baotian Village, Jianjialong Township, Shaodong County, Shaoyang City
1065	女贞子	Ligustri Lucidi Fructus	Fructus & semen	0.006--0.012	9.86577	0.183379	0.0509278	0.0321753	0.644887	Hunan	Luyuan Town, Yanling County, Zhuzhou City
1066	女贞子	Ligustri Lucidi Fructus	Fructus & semen	0.006--0.012	6.01495	0.343037	0.0501574	0.0123918	0.613887	Shanxi	Humiao Village, Miaoqian Town, Xia County, Yuncheng City
1067	女贞子	Ligustri Lucidi Fructus	Fructus & semen	0.006--0.012	10.3565	0.436996	0.0349662	0.0270608	1.04868	Sichuan	Mabian Yi Autonomous County, Leshan City
1068	女贞子	Ligustri Lucidi Fructus	Fructus & semen	0.006--0.012	9.87928	0.157235	0.0473649	0	0.957272	Henan	Luoyang City
1069	女贞子	Ligustri Lucidi Fructus	Fructus & semen	0.006--0.012	10.6297	0.248134	0.0768943	0.00693897	1.57137	Hubei	Suizhou City
1070	女贞子	Ligustri Lucidi Fructus	Fructus & semen	0.006--0.012	7.99615	0.222538	0.0529192	0.00859924	0.23729	Jiangsu	Panwan Town, Sheyang County, Yancheng City
1071	女贞子	Ligustri Lucidi Fructus	Fructus & semen	0.006--0.012	6.83796	0.250874	0.0478285	0.00704484	0.1001	Henan	Luoyang City
1072	女贞子	Ligustri Lucidi Fructus	Fructus & semen	0.006--0.012	10.0509	0.324108	0.0726478	0.00559047	1.77438	Hubei	Qichun County, Huanggang City
1073	女贞子	Ligustri Lucidi Fructus	Fructus & semen	0.006--0.012	8.35769	0.337672	0.117254	0.0173249	2.05443	Hubei	Chongyang County, Xianning City
1074	女贞子	Ligustri Lucidi Fructus	Fructus & semen	0.006--0.012	9.69965	0.248624	0.0660754	0.0130899	1.43661	Hubei	Wuhan City
1075	女贞子	Ligustri Lucidi Fructus	Fructus & semen	0.006--0.012	10.7639	0.155459	0.0558575	0.00206543	0.968972	Henan	Wuzhi County, Jiaozuo City
1076	女贞子	Ligustri Lucidi Fructus	Fructus & semen	0.006--0.012	10.7834	0.168506	0.056408	0.00611245	0.713203	Hubei	Beside Hanjiang River, Yanhe Avenue, Wuhan City
1077	女贞子	Ligustri Lucidi Fructus	Fructus & semen	0.006--0.012	10.3486	0.20095	0.0461684	0.0185715	1.29907	Henan	Wen County, Jiaozuo City
1078	女贞子	Ligustri Lucidi Fructus	Fructus & semen	0.006--0.012	6.89606	0.0884004	0.0398587	0.00331952	0.370529	Yunnan	Jiulongtan, Luoping County, Qujing City
1079	女贞子	Ligustri Lucidi Fructus	Fructus & semen	0.006--0.012	7.67892	0.28116	0.0777477	0.00293563	2.02011	Jiangxi	Jiangxi
1080	女贞子	Ligustri Lucidi Fructus	Fructus & semen	0.006--0.012	8.58183	0.273044	0.0351995	0.00914276	1.39858	Henan	Xuchang City
1081	女贞子	Ligustri Lucidi Fructus	Fructus & semen	0.006--0.012	8.48367	0.314829	0.0377895	0.0146276	1.62195	Henan	Xuchang City
1082	女贞子	Ligustri Lucidi Fructus	Fructus & semen	0.006--0.012	11.7868	0.962526	0.184138	0.0084878	4.83248	Henan	Yichuan County, Luoyang City
1083	女贞子	Ligustri Lucidi Fructus	Fructus & semen	0.006--0.012	9.70767	0.888041	0.178913	0.00155854	3.91405	Henan	Yichuan County, Luoyang City
1084	女贞子	Ligustri Lucidi Fructus	Fructus & semen	0.006--0.012	17.3447	0.413849	0.0407007	0.00457062	2.47673	Henan	Yichuan County, Luoyang City
1085	女贞子	Ligustri Lucidi Fructus	Fructus & semen	0.006--0.012	10.8156	0.498919	0.0488687	0.0160146	1.18752	Henan	Xinye County, Nanyang City
1086	女贞子	Ligustri Lucidi Fructus	Fructus & semen	0.006--0.012	9.48416	0.379559	0.0608347	0.0342778	2.3604	Anhui	Jinzhai County, Lu'an City
1087	女贞子	Ligustri Lucidi Fructus	Fructus & semen	0.006--0.012	8.67132	0.533168	0.0629456	0.0206174	3.27355	Yunnan	Yunnan
1088	女贞子	Ligustri Lucidi Fructus	Fructus & semen	0.006--0.012	11.7563	0.432834	0.0922395	0.00845913	1.43689	Henan	Yuzhou City, Xuchang City
1089	女贞子	Ligustri Lucidi Fructus	Fructus & semen	0.006--0.012	11.7259	0.405157	0.0438654	0.0347973	1.22355	Henan	Yuzhou City, Xuchang City
1090	女贞子	Ligustri Lucidi Fructus	Fructus & semen	0.006--0.012	19.2196	0.412062	0.0546823	0.0128624	1.29662	Henan	Yuzhou City, Xuchang City
1091	枇杷叶	Eriobotryae Folium	Folium & cortex	0.006--0.01	6.5561	0.931402	1.05904	0.101909	5.28856	Sichuan	Shuangliu County, Chengdu City
1092	枇杷叶	Eriobotryae Folium	Folium & cortex	0.006--0.01	4.43534	0.334368	0.285104	0.0634996	1.90138	Sichuan	Yilong County, Nanchong City
1093	枇杷叶	Eriobotryae Folium	Folium & cortex	0.006--0.01	5.95122	0.834004	0.923498	0.0993984	4.60356	Sichuan	Renshou County, Meishan City
1094	蒲公英	Taraxaci Herba	Herba & others	0.01--0.015	8.33795	0.444835	0.135432	0.00648538	1.6095	Henan	Weishi County, Kaifeng City
1095	蒲公英	Taraxaci Herba	Herba & others	0.01--0.015	6.58489	0.641193	0.173739	0.00615164	2.02014	Henan	Xi County, Xinyang City
1096	蒲公英	Taraxaci Herba	Herba & others	0.01--0.015	8.05522	0.488658	0.174922	0.00576116	1.5661	Henan	Pingdingshan City
1097	蒲公英	Taraxaci Herba	Herba & others	0.01--0.015	6.87873	0.396298	0.14193	0.00425836	1.33425	Henan	Xi County, Xinyang City
1098	蒲公英	Taraxaci Herba	Herba & others	0.01--0.015	6.78764	0.402215	0.12974	0.00806448	1.64439	Hubei	Dongbao District, Jingmen City
1099	蒲公英	Taraxaci Herba	Herba & others	0.01--0.015	6.90069	0.423414	0.138263	0.00339658	1.44254	Hubei	Dangyang city, Yichang City
1100	蒲公英	Taraxaci Herba	Herba & others	0.01--0.015	7.78538	0.404887	0.134448	0.00288799	1.50503	Hubei	Fancheng District, Xiangyang City
1101	蒲公英	Taraxaci Herba	Herba & others	0.01--0.015	7.11258	0.41492	0.146012	0.00313202	1.35352	Hubei	Hedian Town, Zengdu District, Suizhou City
1102	蒲公英	Taraxaci Herba	Herba & others	0.01--0.015	7.67692	0.569147	0.178888	0.00522921	1.79902	Anhui	Laian County, Chuzhou City
1103	蒲公英	Taraxaci Herba	Herba & others	0.01--0.015	2.41575	0.0700897	0.0115653	0.00179462	0.28674	Anhui	Shibali Town, Qiaocheng District, Bozhou City
1104	蒲公英	Taraxaci Herba	Herba & others	0.01--0.015	15.17	3.329	0.547	0.0053	6.292	Guizhou	Xuejia Village, Baiyan Town, Puding County, Anshun City
1105	蒲公英	Taraxaci Herba	Herba & others	0.01--0.015	13.5002	3.12726	0.546441	2.00141	5.97608	Hubei	Xiangyang City
1106	蒲公英	Taraxaci Herba	Herba & others	0.01--0.015	10.5336	0.719004	0.176255	0.00277723	1.4759	Shanxi	Yuncheng City
1107	蒲公英	Taraxaci Herba	Herba & others	0.01--0.015	10.3958	1.21052	0.391244	0.017593	8.09776	Inner Mongolia	Chifeng City
1108	蒲公英	Taraxaci Herba	Herba & others	0.01--0.015	14.2631	1.5241	0.409028	0.0361517	4.37969	Henan	Nanyang City
1109	蒲公英	Taraxaci Herba	Herba & others	0.01--0.015	14.1487	1.27898	0.228717	0.0208833	2.47602	Gansu	Tianshui City
1110	蒲公英	Taraxaci Herba	Herba & others	0.01--0.015	10.7228	0.854732	0.15635	0.00648962	1.65535	Gansu	Tianshui City
1111	蒲公英	Taraxaci Herba	Herba & others	0.01--0.015	5.47215	0	0.0283485	0.00286448	0.110628	Gansu	Huining County, Baiyin City
1112	蒲公英	Taraxaci Herba	Herba & others	0.01--0.015	11.3929	2.36081	0.158114	0.00455716	2.88191	Gansu	Dujiagou Village, Liuhu Township, Kongtong District, Pingliang City
1113	蒲公英	Taraxaci Herba	Herba & others	0.01--0.015	11.3614	2.9001	0.161508	0.00244858	3.619	Gansu	Caofeng Town, Kongtong District, Pingliang City
1114	蒲公英	Taraxaci Herba	Herba & others	0.01--0.015	9.5106	2.24094	0.140281	0.00495344	2.82247	Gansu	Huanghua Township, Chongxin County, Pingliang City
1115	蒲公英	Taraxaci Herba	Herba & others	0.01--0.015	10.695	3.13761	0.173058	0.00589175	3.72978	Gansu	Mawu Township, Kongtong District, Pingliang City
1116	蒲公英	Taraxaci Herba	Herba & others	0.01--0.015	11.6107	1.92984	0.127767	0.00583004	2.4585	Gansu	Huining County, Baiyin City
1117	蒲公英	Taraxaci Herba	Herba & others	0.01--0.015	14.2586	1.27198	0.230416	0.0225819	2.51299	Henan	Luoyang City
1118	蒲公英	Taraxaci Herba	Herba & others	0.01--0.015	10.2538	1.44365	0.126294	0.00974619	2.22741	Gansu	Mafang Village, sishilipu Town, Kongtong District, Pingliang City
1119	蒲公英	Taraxaci Herba	Herba & others	0.01--0.015	13.9668	1.43224	0.390952	0.0367444	4.35203	Henan	Nanyang City
1120	蒲公英	Taraxaci Herba	Herba & others	0.01--0.015	10.5237	1.22332	0.387846	0.0194664	8.19269	Henan	Lingbao City, Sanmenxia City
1121	蒲公英	Taraxaci Herba	Herba & others	0.01--0.015	10.6684	2.74076	0.142278	0.00652561	3.17876	Gansu	Huining County, Baiyin City
1122	蒲公英	Taraxaci Herba	Herba & others	0.01--0.015	5.41406	0	0.0328896	0.00127251	0.190681	Gansu	Majiazhuang Village, Liuhu Township, Kongtong District, Pingliang City
1123	蒲公英	Taraxaci Herba	Herba & others	0.01--0.015	10.1031	1.37616	0.144061	0.00763434	2.19016	Henan	Shangcheng County, Xinyang City
1124	蒲公英	Taraxaci Herba	Herba & others	0.01--0.015	16.1371	0.445244	0.459932	0.0110911	2.05935	Hubei	Guangshui City, Suizhou City
1125	蒲公英	Taraxaci Herba	Herba & others	0.01--0.015	18.5012	0.442233	0.279567	0.0660617	1.0685	Hubei	Lijiaji Street, Huangpo District, Wuhan City
1126	蒲公英	Taraxaci Herba	Herba & others	0.01--0.015	23.8523	5.34531	2.43713	0.149501	17.2255	Hubei	Dadaojiao Village, Jiannan Town, Lichuan City, Enshi Tujia and Miao Autonomous Prefecture
1127	蒲公英	Taraxaci Herba	Herba & others	0.01--0.015	11.987	1.34471	0.384175	0.00730071	3.97987	Anhui	Quanjiao County, Chuzhou City
1128	蒲公英	Taraxaci Herba	Herba & others	0.01--0.015	16.3755	1.42291	0.31243	0.0528701	3.09416	Qinghai	Qungashan
1129	蒲公英	Taraxaci Herba	Herba & others	0.01--0.015	10.5232	1.11022	0.38758	0.0165735	2.7486	Hubei	Fang County, Shiyan City
1130	蒲公英	Taraxaci Herba	Herba & others	0.01--0.015	12.9205	1.84408	0.38702	0.00662841	3.796	Hubei	Yidu City, Yichang City
1131	蒲公英	Taraxaci Herba	Herba & others	0.01--0.015	13.6538	1.95284	0.248892	0.0325474	2.19468	Gansu	Weiyuan County, Dingxi City
1132	蒲公英	Taraxaci Herba	Herba & others	0.01--0.015	13.4349	1.52157	0.345865	0.0249307	4.72893	Hubei	Yidu City, Yichang City
1133	蒲公英	Taraxaci Herba	Herba & others	0.01--0.015	12.5149	0.646421	0.41998	0.0700795	2.11531	Hubei	Forest musk deer farm in Fang County, Shiyan City
1134	蒲公英	Taraxaci Herba	Herba & others	0.01--0.015	7.7371	0.41597	0.480624	0.0965735	2.67795	Gansu	Ma'an Town, Zhuanglang County, Pingliang City
1135	蒲公英	Taraxaci Herba	Herba & others	0.01--0.015	5.29647	0.105769	0.388522	0.00801282	0.429187	Gansu	Ma'an Town, Zhuanglang County, Pingliang City
1136	蒲公英	Taraxaci Herba	Herba & others	0.01--0.015	9.24351	0.651996	0.354092	0.00728543	2.24651	Hubei	Yidu City, Yichang City
1137	蒲公英	Taraxaci Herba	Herba & others	0.01--0.015	9.88722	1.22576	0.240107	0.0238425	3.69707	Hubei	Guangshui City, Suizhou City
1138	蒲公英	Taraxaci Herba	Herba & others	0.01--0.015	9.24351	0.651996	0.354092	0.00728543	2.24651	Anhui	Quanjiao County, Chuzhou City
1139	蒲公英	Taraxaci Herba	Herba & others	0.01--0.015	9.12363	0.33998	0.0764724	0.00341629	1.58077	Hebei	Suizhou City
1140	蒲公英	Taraxaci Herba	Herba & others	0.01--0.015	17.6703	1.75052	0.406298	0.00374831	3.61689	Hubei	Suizhou City
1141	蒲公英	Taraxaci Herba	Herba & others	0.01--0.015	15.2085	2.88979	0.195597	0	4.56135	Gansu	Dazhai Village, Dazhai Hui Township, Kongtong District, Pingliang City
1142	蒲公英	Taraxaci Herba	Herba & others	0.01--0.015	30.5195	5.02357	0.341733	0.00829369	8.81313	Hubei	Yidu City, Yichang City
1143	蒲公英	Taraxaci Herba	Herba & others	0.01--0.015	8.95826	1.40477	0.344253	0.0219205	0.478275	Hubei	Fenxiang Town, Yiling District, Yichang City
1144	蒲公英	Taraxaci Herba	Herba & others	0.01--0.015	9.16108	2.33811	0.0991719	0.0138505	0.389822	Gansu	Qingyang City
1145	蒲公英	Taraxaci Herba	Herba & others	0.01--0.015	9.33201	3.08929	0.2008	0.0188079	0.55924	Henan	Luoyang City
1146	蒲公英	Taraxaci Herba	Herba & others	0.01--0.015	15.9368	2.67204	0.140752	0.021013	0.433083	Shandong	Shanting District, Zaozhuang City
1147	蒲公英	Taraxaci Herba	Herba & others	0.01--0.015	12.0835	5.40923	0.405019	0.0103653	12.325	Hubei	Fang County, Shiyan City
1148	蒲公英	Taraxaci Herba	Herba & others	0.01--0.015	7.79694	3.21486	0.648549	1.30953	8.04279	Qinghai	Qingren pharmaceutical plantation in Datong Hui and Tu Autonomous County, Xining City
1149	蒲公英	Taraxaci Herba	Herba & others	0.01--0.015	10.5746	9.94993	0.349833	0.0232001	6.64388	Yunnan	Puzhehei Village, Shuanglongying Town, Qiubei County, Wenshan Zhuang and Miao Autonomous Prefecture
1150	蒲公英	Taraxaci Herba	Herba & others	0.01--0.015	12.5021	0.864488	0.884217	0.0125099	4.22938	Shanxi	Wanrong County, Yuncheng City
1151	蒲公英	Taraxaci Herba	Herba & others	0.01--0.015	17.9537	1.35363	0.210037	0.0193907	3.20512	Henan	Pingdingshan City
1152	蒲公英	Taraxaci Herba	Herba & others	0.01--0.015	26.3084	1.97426	0.141164	0.0101838	2.99456	Henan	Xuchang City
1153	蒲公英	Taraxaci Herba	Herba & others	0.01--0.015	29.1754	1.78528	0.141745	0.0116703	2.92614	Henan	Xuchang City
1154	蒲公英	Taraxaci Herba	Herba & others	0.01--0.015	17.0203	3.62277	0.146211	0.010899	5.50043	Gansu	Huichuan Town, Weiyuan County, Dingxi City
1155	蒲公英	Taraxaci Herba	Herba & others	0.01--0.015	18.4768	3.44324	0.146738	0.00936059	5.41743	Gansu	Huichuan Town, Weiyuan County, Dingxi City
1156	蒲公英	Taraxaci Herba	Herba & others	0.01--0.015	19.1571	3.37398	0.133011	0.00675312	5.13013	Gansu	Huichuan Town, Weiyuan County, Dingxi City
1157	蒲公英	Taraxaci Herba	Herba & others	0.01--0.015	13.8088	2.32473	0.146529	0	3.65673	Gansu	Longxi County, Dingxi City
1158	蒲公英	Taraxaci Herba	Herba & others	0.01--0.015	16.4381	1.96436	0.15994	0	3.47364	Shanxi	Linfen City
1159	蒲公英	Taraxaci Herba	Herba & others	0.01--0.015	15.3768	0.596166	0.277366	0.00282813	1.41526	Anhui	Taihe County, Fuyang City
1160	蒲公英	Taraxaci Herba	Herba & others	0.01--0.015	20.8494	4.76647	0.23278	0.0244527	6.85964	Shanxi	Yuncheng City
1161	蒲公英	Taraxaci Herba	Herba & others	0.01--0.015	13.6323	2.74985	0.147886	0.0103594	4.80591	Inner Mongolia	Aershan Hot Spring Museum, Arxan City, Hinggan League
1162	芡实	Euryales Semen	Fructus & semen	0.009--0.015	5.52079	0.218982	0.0105548	0.00373096	0	Jiangxi	Yugan County, Shangrao City
1163	芡实	Euryales Semen	Fructus & semen	0.009--0.015	4.83605	0.212435	0.00812806	0.0763915	0.0147596	Guangdong	Dinghu District, Zhaoqing City
1164	芡实	Euryales Semen	Fructus & semen	0.009--0.015	5.96207	0.196651	0.0108518	0.0102909	0.0181924	Guangdong	Gaoyao City, Zhaoqing City
1165	人参	Ginseng Radix et Rhizoma	Radix & rhizoma	0.003--0.009	9.75665	0.104317	0.13335	0.00920712	0.14074	Jilin	Wanliang Town, Fusong County, Baishan City
1166	人参	Ginseng Radix et Rhizoma	Radix & rhizoma	0.003--0.009	10.4479	0.0238235	0.0541086	0.0014288	0.0558483	Jilin	Huanren Manchu Autonomous County, Benxi City
1167	人参	Ginseng Radix et Rhizoma	Radix & rhizoma	0.003--0.009	8.18699	0.0159775	0.09442	0.00313416	0.0323751	Jilin	Jingyu County, Baishan City
1168	肉苁蓉	Cistanches Herba	Radix & rhizoma	0.006--0.01	9.08391	0.418478	0.0780353	0.00326932	0.578292	Gansu	Jinta County, Jiuquan City
1169	肉苁蓉	Cistanches Herba	Radix & rhizoma	0.006--0.01	3.20238	0.0983072	0.00574611	0.00415818	0.0714463	Sinkiang	Huocheng County, Ili Kazakh Autonomous Prefecture
1170	肉苁蓉	Cistanches Herba	Radix & rhizoma	0.006--0.01	7.39571	0.398352	0.0849302	0.00310609	0.591727	Inner Mongolia	Linhe District, Bayannur City
1171	肉桂	Cinnamomi Cortex	Folium & cortex	0.001--0.005	4.3622	0.0667037	0.924238	0.00737755	3.31752	Yunnan	Honghe Hani and Yi Autonomous Prefecture
1172	肉桂	Cinnamomi Cortex	Folium & cortex	0.001--0.005	2.8006	0.022841	0.445039	0.00651386	0.313614	Vietnam	Vietnam
1173	肉桂	Cinnamomi Cortex	Folium & cortex	0.001--0.005	2.65227	0.0270687	1.0534	0.0342218	0.120371	Guangxi	Jinchengjiang District, Hechi City
1174	三七	Notoginseng Radix et Rhizoma	Radix & rhizoma	0.003--0.009	9.33377	0.0346984	0.126831	0.00312405	0.710894	Guangxi	Jingxi City, Baise City
1175	三七	Notoginseng Radix et Rhizoma	Radix & rhizoma	0.003--0.009	2.49352	0.271065	0.18469	0.0334829	0.275871	Yunnan	Shilin Yi Autonomous County, Kunming City
1176	三七	Notoginseng Radix et Rhizoma	Radix & rhizoma	0.003--0.009	4.08974	0.319709	0.313436	0.0134652	0.208509	Yunnan	Yanshan County, Wenshan Zhuang and Miao Autonomous Prefecture
1177	桑叶	Mori Folium	Folium & cortex	0.005--0.01	3.83924	0.39329	0.0631971	0.00504611	0.625913	Yunnan	Longyang District, Baoshan City
1178	桑叶	Mori Folium	Folium & cortex	0.005--0.01	6.07228	0.187433	0.0375644	0.0376719	0.890801	Sichuan	Enyang District, Bazhong City
1179	桑叶	Mori Folium	Folium & cortex	0.005--0.01	5.97562	0.180112	0.0367934	0.0724023	0.793826	Sichuan	Cangxi County, Guangyuan City
1180	砂仁	Amomi Fructus	Fructus & semen	0.003--0.006	10.429	0.0437739	0.0121418	0.00408906	1.57613	Burma	Burma
1181	砂仁	Amomi Fructus	Fructus & semen	0.003--0.006	9.84689	0.0318278	0.00611041	0.00932018	0.900686	Guangxi	Gangnan District, Guigang City
1182	砂仁	Amomi Fructus	Fructus & semen	0.003--0.006	13.2526	0.0554893	0.0247522	0.0227617	0.261941	Hainan	Bangxi Town, Baisha Li Autonomous County
1183	山药	Dioscoreae Rhizoma	Radix & rhizoma	0.015--0.03	5.18069	0.102427	0.0559368	0.00144629	0.403384	Jiangxi	Jiangxi
1184	山药	Dioscoreae Rhizoma	Radix & rhizoma	0.015--0.03	6.90877	0.12172	0.0893805	0.0103614	0.236723	Jiangxi	Jiangxi
1185	山药	Dioscoreae Rhizoma	Radix & rhizoma	0.015--0.03	7.10655	0.237309	0.0125478	0.00301086	0.395341	Henan	Boai County, Jiaozuo City
1186	山银花	Lonicerae Flos	Flos	0.006--0.015	6.87791	0	0.985105	0.01625	0.0948324	Hunan	Luozipu Village, Yuanmenkou street, Wugang City, Shaoyang City
1187	山银花	Lonicerae Flos	Flos	0.006--0.015	12.7738	0	1.11908	0.00348467	0.340601	Hunan	Baiyin Village, Longhui County, Shaoyang City
1188	山银花	Lonicerae Flos	Flos	0.006--0.015	9.83109	0	1.48755	0.00167918	0.294153	Hunan	Xiaoshajiang Town, Longhui County, Shaoyang City
1189	山银花	Lonicerae Flos	Flos	0.006--0.015	7.29797	0	0.0654702	0.00120313	0.505815	Hunan	Longhui County, Shaoyang City
1190	山银花	Lonicerae Flos	Flos	0.006--0.015	10.5498	0.04079	0.934498	0.0112148	0.945316	Guangxi	Guilin
1191	山银花	Lonicerae Flos	Flos	0.006--0.015	8.74293	0	0.899941	0.00906963	0.17203	Hunan	Longhui County, Shaoyang City
1192	山银花	Lonicerae Flos	Flos	0.006--0.015	11.7775	0.141825	1.6538	0.00425574	0.305819	Jiangxi	Zhangshu City, Yichun City
1193	山银花	Lonicerae Flos	Flos	0.006--0.015	8.30498	0.205498	1.20748	0.00138449	0.405459	Shandong	Pingyi County, Linyi City
1194	山银花	Lonicerae Flos	Flos	0.006--0.015	10.6449	0	1.76948	0.269678	0.151612	Guizhou	Xingyi City
1195	山银花	Lonicerae Flos	Flos	0.006--0.015	9.6932	0.293062	0.532986	0.00852216	0.858432	Guizhou	Xingyi City
1196	山银花	Lonicerae Flos	Flos	0.006--0.015	11.2213	0.0322165	1.50178	0	0.552141	Hunan	Xiaoshajiang Town, Longhui County, Shaoyang City
1197	山银花	Lonicerae Flos	Flos	0.006--0.015	9.30295	0.0402872	0.882429	0	0.112684	Guizhou	Xingyi City, Qianxinan Buyei and Miao Autonomous Prefecture
1198	山银花	Lonicerae Flos	Flos	0.006--0.015	9.66056	0.148517	1.26219	0.0313558	0.364025	Hunan	Xupu County, Huaihua City
1199	山银花	Lonicerae Flos	Flos	0.006--0.015	9.88224	0.206968	1.63297	0.00382728	0.526889	Sichuan	Bazhong City
1200	山银花	Lonicerae Flos	Flos	0.006--0.015	9.48802	0.303293	1.11377	0.0153693	0.604691	Hunan	Longhui County, Shaoyang City
1201	山银花	Lonicerae Flos	Flos	0.006--0.015	9.49648	0.221255	1.21138	0	0.39431	Hubei	Xiangyang City
1202	山银花	Lonicerae Flos	Flos	0.006--0.015	8.00317	0.0728011	1.39956	0.00633914	0.133023	Guizhou	Suiyang County, Zunyi City
1203	山银花	Lonicerae Flos	Flos	0.006--0.015	7.29797	0	0.0654702	0.00120313	0.505815	Hunan	Longhui County, Shaoyang City
1204	山银花	Lonicerae Flos	Flos	0.006--0.015	11.5498	0.04079	0.834498	0.0112148	0.945316	Guangxi	Guilin
1205	山银花	Lonicerae Flos	Flos	0.006--0.015	9.74293	0	0.899941	0.00906963	0.17203	Hunan	Longhui County, Shaoyang City
1206	山银花	Lonicerae Flos	Flos	0.006--0.015	12.0714	0.0689793	0.931719	0.0912081	0.166467	Sichuan	Nanjiang County, Bazhong City
1207	山银花	Lonicerae Flos	Flos	0.006--0.015	12.0175	0.073371	0.630579	0.00674193	0.139625	Guangxi	Guling Town, Mashan County, Nanning City
1208	山银花	Lonicerae Flos	Flos	0.006--0.015	8.84653	0.0589571	2.1193	0.00918428	0.112976	Guizhou	Suiyang County, Zunyi City
1209	山银花	Lonicerae Flos	Flos	0.006--0.015	8.213	0.106003	1.76705	0.0109693	0.269944	Sichuan	Xiaoshui Township, Gulin County, Luzhou City
1210	山银花	Lonicerae Flos	Flos	0.006--0.015	9.57327	0.0806931	1.41584	0.0685149	0.132079	Chongqing	Xiushan Tujia and Miao Autonomous County
1211	山银花	Lonicerae Flos	Flos	0.006--0.015	8.08868	0.096882	0.283053	0.00445434	0.268273	Zhejiang	Pan'an County, Jinhua City
1212	山银花	Lonicerae Flos	Flos	0.006--0.015	10.6176	0.107247	1.8459	0.0109098	0.165693	Hunan	Longhui County, Shaoyang City
1213	山银花	Lonicerae Flos	Flos	0.006--0.015	11.2	0.12	1.362	0.003	0.36	Hunan	Longhui County, Shaoyang City
1214	山银花	Lonicerae Flos	Flos	0.006--0.015	9.12	0.11	0.68	0.002	0.32	Hunan	Longhui County, Shaoyang City
1215	山银花	Lonicerae Flos	Flos	0.006--0.015	10.51	0	0.892	0.003	0.91	Guangxi	Guilin
1216	山银花	Lonicerae Flos	Flos	0.006--0.015	9.74	0.33	1.26	0.004	0.24	Sichuan	Nanjiang County, Bazhong City
1217	山银花	Lonicerae Flos	Flos	0.006--0.015	9.44685	0.0551822	1.66246	0.00288065	0.313494	Hunan	Longhui County, Shaoyang City
1218	山银花	Lonicerae Flos	Flos	0.006--0.015	11.4432	0.238644	1.72957	0.0013305	0.726368	Hunan	Longhui County, Shaoyang City
1219	山银花	Lonicerae Flos	Flos	0.006--0.015	12.7269	0.0857708	0.637244	0.00451781	0.42882	Jiangxi	Zhangshu City, Yichun City
1220	山银花	Lonicerae Flos	Flos	0.006--0.015	11.0698	0.0691564	0.924423	0.0127334	0.253226	Hunan	Longhui County, Shaoyang City
1221	山银花	Lonicerae Flos	Flos	0.006--0.015	11.519	0.114795	1.46418	0.0110913	0.247756	Hunan	Longhui County, Shaoyang City
1222	山银花	Lonicerae Flos	Flos	0.006--0.015	11.5452	0.279569	0.960528	0.00989359	1.32286	Hunan	Longhui County, Shaoyang City
1223	山银花	Lonicerae Flos	Flos	0.006--0.015	7.33281	0.0198704	3.14601	0.00586485	0.45028	Hunan	Longhui County, Shaoyang City
1224	山银花	Lonicerae Flos	Flos	0.006--0.015	12.1949	0.18394	2.94169	0.0323518	2.65498	Hunan	Longhui County, Shaoyang City
1225	山银花	Lonicerae Flos	Flos	0.006--0.015	10.7225	0.173616	4.49846	0.0446772	2.53459	Hunan	Longhui County, Shaoyang City
1226	山银花	Lonicerae Flos	Flos	0.006--0.015	10.8952	0.183101	4.06709	0.0333527	1.51392	Guangxi	Liuzhou City
1227	山银花	Lonicerae Flos	Flos	0.006--0.015	7.56992	0.040851	2.09748	0.148821	0.792449	Hubei	Enshi Tujia and Miao Autonomous Prefecture
1228	山银花	Lonicerae Flos	Flos	0.006--0.015	12.5772	0.321759	0.617091	0.0489969	3.14525	Guizhou	Qianxinan Buyei and Miao Autonomous Prefecture
1229	山银花	Lonicerae Flos	Flos	0.006--0.015	8.70654	0	2.03476	0.00817996	0.408282	Hunan	Xinning County, Shaoyang City
1230	山银花	Lonicerae Flos	Flos	0.006--0.015	10.9931	0.137618	2.39198	0.375726	1.43337	Hunan	Xupu County, Huaihua City
1231	山银花	Lonicerae Flos	Flos	0.006--0.015	10.7667	0	2.89591	0.0234647	1.02066	Hunan	Dongkou County, Shaoyang City
1232	山银花	Lonicerae Flos	Flos	0.006--0.015	10.8233	0.04749	2.97992	0.0124498	1.60241	Hunan	Xinshao County, Shaoyang City
1233	山银花	Lonicerae Flos	Flos	0.006--0.015	11.0075	0	3.10685	0.0229473	0.657046	Hunan	Xinhua County, Loudi City
1234	山银花	Lonicerae Flos	Flos	0.006--0.015	13.192	0.284069	2.18835	0.0896245	18.5637	Hunan	Linwu County, Chenzhou City
1235	山银花	Lonicerae Flos	Flos	0.006--0.015	10.7828	0.357732	4.03396	0.0173638	1.3939	Hunan	Shaoyang City
1236	山银花	Lonicerae Flos	Flos	0.006--0.015	11.8053	0.624458	0.638944	0.0291683	2.20536	Hunan	Xinning County, Shaoyang City
1237	山银花	Lonicerae Flos	Flos	0.006--0.015	7.61109	0	3.62367	0.0217263	0.089068	Hunan	Xinhua County, Loudi City
1238	山银花	Lonicerae Flos	Flos	0.006--0.015	9.15142	0	1.92001	0.020144	0.667964	Hunan	Dongkou County, Shaoyang City
1239	山银花	Lonicerae Flos	Flos	0.006--0.015	9.45949	0.0182119	1.2651	0.0228866	0.150467	Hunan	Xupu County, Huaihua City
1240	山银花	Lonicerae Flos	Flos	0.006--0.015	11.3211	0.0641077	1.06213	0	0.253882	Hunan	Longhui County, Shaoyang City
1241	山银花	Lonicerae Flos	Flos	0.006--0.015	13.4935	0.108807	1.37492	0.00121459	0.934418	Guizhou	Zunyi City
1242	山银花	Lonicerae Flos	Flos	0.006--0.015	13.1925	0.0913278	1.50704	0	0.577296	Guizhou	Zunyi City
1243	山银花	Lonicerae Flos	Flos	0.006--0.015	14.3556	0.0976602	1.94068	0.0139262	0.370795	Sichuan	Gulin County, Luzhou City
1244	山银花	Lonicerae Flos	Flos	0.006--0.015	12.6498	0.0771129	1.06365	0.00395033	1.6984	Hunan	Longhui County, Shaoyang City
1245	山银花	Lonicerae Flos	Flos	0.006--0.015	10.4651	0.0511035	1.06976	0	0.177908	Hunan	Longhui County, Shaoyang City
1246	山茱萸	Corni Fructus	Fructus & semen	0.006--0.012	2.03528	0.074019	0.0170432	0.00624257	0.62495	Henan	Luanchuan County, Luoyang City
1247	山茱萸	Corni Fructus	Fructus & semen	0.006--0.012	1.53869	0.0542659	0.00823413	0	0.152778	Henan	Xixia County, Nanyang City
1248	山茱萸	Corni Fructus	Fructus & semen	0.006--0.012	13.6762	0.200758	0.0309011	0.0320973	1.24701	Zhejiang	Linqi Town, Chun'an County, Hangzhou City
1249	山茱萸	Corni Fructus	Fructus & semen	0.006--0.012	1.71648	0.0802202	0.0110106	0.00334251	0.185902	Shaanxi	Yang County, Hanzhong City
1250	山茱萸	Corni Fructus	Fructus & semen	0.006--0.012	1.00533	0.0549526	0.00739937	0	0.141575	Zhejiang	Pan'an County, Jinhua City
1251	山茱萸	Corni Fructus	Fructus & semen	0.006--0.012	2.44647	0.0736223	0.0307203	0.00403532	1.9798	Zhejiang	Linqi Town, Chun'an County, Hangzhou City
1252	山茱萸	Corni Fructus	Fructus & semen	0.006--0.012	2.31573	0.0664766	0.0104214	0.00142303	0.284822	Zhejiang	Lin'an District, Hangzhou City
1253	山茱萸	Corni Fructus	Fructus & semen	0.006--0.012	2.68822	0.0304238	0.00925269	0.00128225	0.310405	Zhejiang	Yueqing City, Wenzhou City
1254	山茱萸	Corni Fructus	Fructus & semen	0.006--0.012	1.12706	0.0304933	0.0122954	0.00115895	0.319289	Zhejiang	Pan'an County, Jinhua City
1255	山茱萸	Corni Fructus	Fructus & semen	0.006--0.012	1.16946	0.0647161	0.0109328	0	0.171951	Henan	Miping Town, Xixia County, Nanyang City
1256	山茱萸	Corni Fructus	Fructus & semen	0.006--0.012	1.56647	0.0515873	0.00962302	0	0.149206	Henan	Xixia County, Nanyang City
1257	山茱萸	Corni Fructus	Fructus & semen	0.006--0.012	1.46386	0.0230208	0.0142784	0.00242897	0.30131	Henan	Taiping Town, Xixia County, Nanyang City
1258	山茱萸	Corni Fructus	Fructus & semen	0.006--0.012	4.46823	0.0700387	0.0458225	0.0032219	3.29951	Henan	Luanchuan County, Luoyang City
1259	山茱萸	Corni Fructus	Fructus & semen	0.006--0.012	1.26713	0.0329213	0.0148038	0.00243696	0.301312	Henan	Checun Town, Song County, Luoyang City
1260	山茱萸	Corni Fructus	Fructus & semen	0.006--0.012	1.13912	0.0676204	0.00973023	0.00156919	0.189176	Shaanxi	Foping County, Hanzhong City
1261	山茱萸	Corni Fructus	Fructus & semen	0.006--0.012	1.10179	0.075078	0.00731279	0.00536271	0.616127	Henan	Xixia County, Nanyang City
1262	山茱萸	Corni Fructus	Fructus & semen	0.006--0.012	2.56293	0.101535	0.0335801	0	0.773766	Shaanxi	Chenggu County, Hanzhong City
1263	山茱萸	Corni Fructus	Fructus & semen	0.006--0.012	1.09789	0.0672777	0.00858034	0.00575273	0.624122	Henan	Xixia County, Nanyang City
1264	山茱萸	Corni Fructus	Fructus & semen	0.006--0.012	2.07209	0	0.0163482	0	0.368328	Hunan	Nanyang City
1265	山茱萸	Corni Fructus	Fructus & semen	0.006--0.012	1.83075	0.112766	0.0259188	0.0189555	0.45619	Henan	Xixia County, Nanyang City
1266	山茱萸	Corni Fructus	Fructus & semen	0.006--0.012	1.86557	0.103191	0.0204062	0.018472	0.458414	Henan	Xixia County, Nanyang City
1267	山茱萸	Corni Fructus	Fructus & semen	0.006--0.012	1.87094	0	0.017734	0	0.342857	Henan	Nanyang City
1268	山茱萸	Corni Fructus	Fructus & semen	0.006--0.012	1.88968	0	0.0196369	0.00246694	0.256957	Shaanxi	Danfeng County, Shangluo City
1269	山茱萸	Corni Fructus	Fructus & semen	0.006--0.012	3.94726	0.128246	0.0211746	0.0245705	0.503795	Henan	Xixia County, Nanyang City
1270	山茱萸	Corni Fructus	Fructus & semen	0.006--0.012	1.68988	0.0699294	0.0425657	0.0116712	0.763437	Henan	Lushan County, Pingdingshan City
1271	山茱萸	Corni Fructus	Fructus & semen	0.006--0.012	1.61252	0.066561	0.0178288	0.00752773	0.679477	Henan	Nanzhao County, Nanyang City
1272	山茱萸	Corni Fructus	Fructus & semen	0.006--0.012	8.3636	0.141729	0.0303	0.00227004	0.722463	Henan	Neixiang County, Nanyang City
1273	山茱萸	Corni Fructus	Fructus & semen	0.006--0.012	2.25135	0.0119593	0.0264102	0.108372	0.651485	Henan	Baofeng County, Pingdingshan City
1274	山茱萸	Corni Fructus	Fructus & semen	0.006--0.012	24.1254	1.07999	0.258943	0.0206368	3.86352	Henan	Song County, Luoyang City
1275	山茱萸	Corni Fructus	Fructus & semen	0.006--0.012	3.46181	0.27506	0.0205251	0.00811456	1.87005	Henan	Lushi County, Sanmenxia City
1276	山茱萸	Corni Fructus	Fructus & semen	0.006--0.012	3.19632	0.144826	0.0359043	0.00556093	0.993109	Henan	Luanchuan County, Luoyang City
1277	山茱萸	Corni Fructus	Fructus & semen	0.006--0.012	2.102	0.053	0.015	0	0.215	Henan	Erlangping Village, Erlangping Town, Xixia County, Nanyang City
1278	山茱萸	Corni Fructus	Fructus & semen	0.006--0.012	2.22454	0.0675219	0.0215792	0	0.306086	Henan	Erlangping Village, Erlangping Town, Xixia County, Nanyang City
1279	山茱萸	Corni Fructus	Fructus & semen	0.006--0.012	12.0513	0.345168	0.132347	0.00690335	1.86884	Hunan	Yuanjiang City, Yiyang City
1280	山茱萸	Corni Fructus	Fructus & semen	0.006--0.012	20.3898	1.55916	0.491393	0.0213692	3.7594	Hubei	Hubei
1281	山茱萸	Corni Fructus	Fructus & semen	0.006--0.012	1.44649	0.0532144	0.0187181	0	0.260878	Henan	Sangping Town, Xixia County, Nanyang City
1282	山茱萸	Corni Fructus	Fructus & semen	0.006--0.012	6.1014	0.0998446	0.0627428	0.0220474	0.31488	Zhejiang	Jiande City, Hangzhou City
1283	山茱萸	Corni Fructus	Fructus & semen	0.006--0.012	4.1527	1.00431	0.0160364	0.0995692	0.364289	Henan	Tongbai County, Nanyang City
1284	山茱萸	Corni Fructus	Fructus & semen	0.006--0.012	2.25135	0.0119593	0.0264102	0.00837154	0.651485	Sichuan	Kongxi Township, Qingchuan County, Guangyuan City
1285	山茱萸	Corni Fructus	Fructus & semen	0.006--0.012	15.0753	0.745642	2.14243	0.0132726	3.19235	Gansu	Hanyuan Town, Xihe County, Longnan City
1286	山茱萸	Corni Fructus	Fructus & semen	0.006--0.012	24.1254	1.07999	0.258943	0.0206368	3.66352	Shandong	Songcun Town, Wendeng District, Weihai City
1287	山茱萸	Corni Fructus	Fructus & semen	0.006--0.012	25.196	11.7503	0.412779	0.00176401	6.64641	Hubei	Fang County, Shiyan City
1288	山茱萸	Corni Fructus	Fructus & semen	0.006--0.012	1.6424	0.0538612	0	0	0.510856	Henan	Nanyang City
1289	山茱萸	Corni Fructus	Fructus & semen	0.006--0.012	1.83927	0.042303	0	0	0.323806	Henan	Neixiang County, Nanyang City
1290	山茱萸	Corni Fructus	Fructus & semen	0.006--0.012	3.52282	0.0590615	0	0	0.882893	Henan	Taiping Town, Xixia County, Nanyang City
1291	山茱萸	Corni Fructus	Fructus & semen	0.006--0.012	3.47179	0.0422668	0	0.00140389	0.493006	Henan	Taiping Town, Xixia County, Nanyang City
1292	山茱萸	Corni Fructus	Fructus & semen	0.006--0.012	3.52036	0.0869958	0.0154154	0.00259638	1.02574	Henan	Xixia County, Nanyang City
1293	山茱萸	Corni Fructus	Fructus & semen	0.006--0.012	5.21656	0.235447	0.0126456	0.00441093	1.03608	Henan	Xixia County, Nanyang City
1294	山茱萸	Corni Fructus	Fructus & semen	0.006--0.012	3.9577	0.0766325	0.00547138	0.00214959	0.689926	Henan	Xichuan County, Nanyang City
1295	山茱萸	Corni Fructus	Fructus & semen	0.006--0.012	7.9824	0.869432	0.0264693	0.00148425	2.08626	Henan	Xixia County, Nanyang City
1296	山茱萸	Corni Fructus	Fructus & semen	0.006--0.012	4.40733	0.0714551	0.0107176	0	0.443122	Shaanxi	Foping County, Hanzhong City
1297	山茱萸	Corni Fructus	Fructus & semen	0.006--0.012	3.63798	0.111828	0.0184168	0	0.449782	Henan	Xixia County, Nanyang City
1298	山茱萸	Corni Fructus	Fructus & semen	0.006--0.012	5.74211	0.149491	0.019187	0	3.70489	Zhejiang	Chun'an County, Hangzhou City
1299	山茱萸	Corni Fructus	Fructus & semen	0.006--0.012	4.67994	0.186902	0.017702	0	1.39058	Zhejiang	Chun'an County, Hangzhou City
1300	山茱萸	Corni Fructus	Fructus & semen	0.006--0.012	7.96447	0.0758152	0.0148089	0	0.562353	Shaanxi	Huayang Town, Yang County, Hanzhong City
1301	山茱萸	Corni Fructus	Fructus & semen	0.006--0.012	4.04301	0.0752162	0.015564	0	0.383187	Shaanxi	Huayang Town, Yang County, Hanzhong City
1302	山茱萸	Corni Fructus	Fructus & semen	0.006--0.012	4.90358	0.0472947	0.0143682	0	0.681321	Henan	Taiping Town, Xixia County, Nanyang City
1303	山茱萸	Corni Fructus	Fructus & semen	0.006--0.012	3.65237	0.0603578	0.0174535	0	0.500486	Henan	Taiping Town, Xixia County, Nanyang City
1304	山茱萸	Corni Fructus	Fructus & semen	0.006--0.012	2.71386	0.0464326	0.0109928	0.00751632	0.627007	Henan	Song County, Luoyang City
1305	山茱萸	Corni Fructus	Fructus & semen	0.006--0.012	3.70818	0.107584	0.0197651	0.0104663	0.975459	Henan	Xixia County, Nanyang City
1306	山茱萸	Corni Fructus	Fructus & semen	0.006--0.012	2.45323	0.0910313	0.036986	0.010122	0.845263	Henan	Xixia County, Nanyang City
1307	山茱萸	Corni Fructus	Fructus & semen	0.006--0.012	3.33481	0.0817691	0.0214609	0.0132028	0.786789	Henan	Xixia County, Nanyang City
1308	石斛	Dendrobii Caulis	Radix & rhizoma	0.006--0.012	8.30634	0.0275204	0.106641	0.00216426	0.0924736	Yunnan	Jinghong City, Xishuangbanna Dai Autonomous Prefecture
1309	石斛	Dendrobii Caulis	Radix & rhizoma	0.006--0.012	2.37428	0.0686937	0.161609	0.00256309	0.801568	Yunnan	Wenshan City, Wenshan Zhuang and Miao Autonomous Prefecture
1310	石斛	Dendrobii Caulis	Radix & rhizoma	0.006--0.012	5.24092	0.197621	0.104202	0.00889083	0.957004	Yunnan	Qujing City
1311	酸枣仁	Ziziphi Spinosae Semen	Fructus & semen	0.01--0.015	13.2714	0	0.00899921	0.00336234	0.0329312	Hebei	Niujiaogou Village, Mutoudeng Town, Qinglong County, Qinhuangdao City
1312	酸枣仁	Ziziphi Spinosae Semen	Fructus & semen	0.01--0.015	10.3772	0	0.0271275	0	0.0281494	Liaoning	Jianchang County, Huludao City
1313	酸枣仁	Ziziphi Spinosae Semen	Fructus & semen	0.01--0.015	12.0374	0.0304134	0.0161417	0.0121063	0.0781496	Henan	Xin'an County, Luoyang City
1314	酸枣仁	Ziziphi Spinosae Semen	Fructus & semen	0.01--0.015	9.11695	0	0.010106	0	0.120192	Shandong	Jining City
1315	酸枣仁	Ziziphi Spinosae Semen	Fructus & semen	0.01--0.015	11.8305	0	0.00951437	0.206938	0.0234886	Henan	Xin'an County, Luoyang City
1316	酸枣仁	Ziziphi Spinosae Semen	Fructus & semen	0.01--0.015	6.01845	0	0.00852836	0.0115034	0.0281634	Henan	Xin'an County, Luoyang City
1317	酸枣仁	Ziziphi Spinosae Semen	Fructus & semen	0.01--0.015	7.35911	0	0.00843799	0.00588697	0.0265895	Henan	Xin'an County, Luoyang City
1318	酸枣仁	Ziziphi Spinosae Semen	Fructus & semen	0.01--0.015	7.0993	0	0.0106321	0.103512	0.0215568	Henan	Xin'an County, Luoyang City
1319	酸枣仁	Ziziphi Spinosae Semen	Fructus & semen	0.01--0.015	9.11539	2.30588	0.172793	0.00324356	2.98506	Shanxi	Xing County, Luliang City
1320	酸枣仁	Ziziphi Spinosae Semen	Fructus & semen	0.01--0.015	11.2227	0.313152	0.0534554	0	0.580134	Shanxi	Xing County, Luliang City
1321	酸枣仁	Ziziphi Spinosae Semen	Fructus & semen	0.01--0.015	13.3066	0.0133946	0.032851	0.00254204	0.0731326	Hebei	Neiqiu County, Xingtai City
1322	酸枣仁	Ziziphi Spinosae Semen	Fructus & semen	0.01--0.015	15.042	0.0508407	0.0285228	0.0217174	0.0846677	Shandong	Laiyang City, Yantai City
1323	酸枣仁	Ziziphi Spinosae Semen	Fructus & semen	0.01--0.015	9.83053	0	0.00951437	0.00693756	0.0234886	Shanxi	Xing County, Luliang City
1324	酸枣仁	Ziziphi Spinosae Semen	Fructus & semen	0.01--0.015	6.01845	0	0.00852836	0.0115034	0.0281634	Shanxi	Xing County, Luliang City
1325	酸枣仁	Ziziphi Spinosae Semen	Fructus & semen	0.01--0.015	5.35911	0	0.00843799	0.00588697	0.0265895	Shanxi	Xing County, Luliang City
1326	酸枣仁	Ziziphi Spinosae Semen	Fructus & semen	0.01--0.015	6.0993	0	0.0106321	0.00351151	0.0215568	Shanxi	Xing County, Luliang City
1327	酸枣仁	Ziziphi Spinosae Semen	Fructus & semen	0.01--0.015	10.9283	0.213835	0.0858297	0.0667127	1.35889	Hebei	Nanqinghe Township, Zanhuang County, Shijiazhuang City
1328	酸枣仁	Ziziphi Spinosae Semen	Fructus & semen	0.01--0.015	10.4386	0.198343	0.0862573	0.0587719	1.34503	Henan	Heishuihe Township, Yuanshi County, Shijiazhuang City
1329	酸枣仁	Ziziphi Spinosae Semen	Fructus & semen	0.01--0.015	11.8814	0.0191477	0.0195405	0	0	Hebei	Zanhuang County, Shijiazhuang City
1330	酸枣仁	Ziziphi Spinosae Semen	Fructus & semen	0.01--0.015	11.3221	0	0.00795229	0	0.0619284	Hebei	Zanhuang County, Shijiazhuang City
1331	酸枣仁	Ziziphi Spinosae Semen	Fructus & semen	0.01--0.015	14.7082	0.0223303	0.0160778	0	0.0254069	Hebei	Zanhuang County, Shijiazhuang City
1332	酸枣仁	Ziziphi Spinosae Semen	Fructus & semen	0.01--0.015	12.1414	0	0	0.0198976	0.0135934	Hebei	Zanhuang County, Shijiazhuang City
1333	酸枣仁	Ziziphi Spinosae Semen	Fructus & semen	0.01--0.015	11.428	0.0457718	0.0129637	0	0	Hebei	Zanhuang County, Shijiazhuang City
1334	酸枣仁	Ziziphi Spinosae Semen	Fructus & semen	0.01--0.015	13.9634	0.0291293	0.0252172	0	0.0302877	Hebei	Niujiaogou Village, Mutoudeng Town, Qinglong County, Qinhuangdao City
1335	酸枣仁	Ziziphi Spinosae Semen	Fructus & semen	0.01--0.015	11.6079	0.0540246	0.0119944	0.0371729	0.0531324	Hebei	Longyao County, Xingtai City
1336	酸枣仁	Ziziphi Spinosae Semen	Fructus & semen	0.01--0.015	9.78892	0.0585786	0.0200426	0.00125871	0.351956	Shanxi	Lingchuan County, Jincheng City
1337	酸枣仁	Ziziphi Spinosae Semen	Fructus & semen	0.01--0.015	11.6135	0.0207171	0.015239	0	0	Shandong	Wenshang County, Jining City
1338	酸枣仁	Ziziphi Spinosae Semen	Fructus & semen	0.01--0.015	11.5072	0.0947307	0.0257652	0.00145293	0.616718	Hebei	Lulong County, Qinhuangdao City
1339	酸枣仁	Ziziphi Spinosae Semen	Fructus & semen	0.01--0.015	12.4468	0.0118864	0.0245458	0	0.01	Hebei	Shexian County, Handan City
1340	酸枣仁	Ziziphi Spinosae Semen	Fructus & semen	0.01--0.015	8.10415	0.16699	0.0316137	0	2.05586	Hebei	Fengning County, Chengde City
1341	酸枣仁	Ziziphi Spinosae Semen	Fructus & semen	0.01--0.015	12.0905	0.0140406	0.0217434	0	0.163514	Inner Mongolia	Wusan Township, Songshan District, Chifeng City
1342	酸枣仁	Ziziphi Spinosae Semen	Fructus & semen	0.01--0.015	12.1095	0.0138124	0.0127055	0.00396033	0.0474608	Liaoning	Gaizhou City, Yingkou City
1343	酸枣仁	Ziziphi Spinosae Semen	Fructus & semen	0.01--0.015	12.06	0.028372	0.0118445	0.00200609	0.0869391	Shandong	Xuecheng District, Zaozhuang City
1344	酸枣仁	Ziziphi Spinosae Semen	Fructus & semen	0.01--0.015	10.8852	0.0438972	0.0078352	0.00142786	0.0339311	Hebei	Zanhuang County, Shijiazhuang City
1345	酸枣仁	Ziziphi Spinosae Semen	Fructus & semen	0.01--0.015	11.7754	0.0198221	0.0168153	0.00181744	0.0809625	Hebei	Zanhuang County, Shijiazhuang City
1346	酸枣仁	Ziziphi Spinosae Semen	Fructus & semen	0.01--0.015	10.9053	0.0181714	0.0195695	0.0012085	0.119618	Shaanxi	Weinan City
1347	酸枣仁	Ziziphi Spinosae Semen	Fructus & semen	0.01--0.015	10.8307	0.0194104	0	0.00137628	0.0848687	Hebei	Xingtai City
1348	酸枣仁	Ziziphi Spinosae Semen	Fructus & semen	0.01--0.015	11.069	0.019584	0.0117828	0.00316512	0.129753	Shandong	Wulian County, Rizhao City
1349	酸枣仁	Ziziphi Spinosae Semen	Fructus & semen	0.01--0.015	11.6778	0.0227732	0.0127624	0.00736436	0.812554	Shandong	Longkou City, Yantai City
1350	酸枣仁	Ziziphi Spinosae Semen	Fructus & semen	0.01--0.015	10.9468	0.0243136	0.00931769	0.00206432	0.118825	Shandong	Zichuan District, Zibo City
1351	酸枣仁	Ziziphi Spinosae Semen	Fructus & semen	0.01--0.015	11.7927	0.0213666	0.00539521	0.00106291	0.227577	Henan	Luoning County, Luoyang City
1352	酸枣仁	Ziziphi Spinosae Semen	Fructus & semen	0.01--0.015	11.5851	0.0114508	0.00736463	0.00115618	0.120123	Hebei	Xingtai City
1353	酸枣仁	Ziziphi Spinosae Semen	Fructus & semen	0.01--0.015	8.71439	0.0117307	0	0	0.0389134	Hebei	Xingtai City
1354	酸枣仁	Ziziphi Spinosae Semen	Fructus & semen	0.01--0.015	11.7006	0.0101203	0.0136106	0.00107607	0.0479222	Hebei	Zanhuang County, Shijiazhuang City
1355	酸枣仁	Ziziphi Spinosae Semen	Fructus & semen	0.01--0.015	12.038	0	0.0185159	0.00264482	0.0243253	Shanxi	Yicheng County, Linfen City
1356	酸枣仁	Ziziphi Spinosae Semen	Fructus & semen	0.01--0.015	11.1078	0	0.016813	0.0023171	0.038913	Shanxi	Xia County, Yuncheng City
1357	酸枣仁	Ziziphi Spinosae Semen	Fructus & semen	0.01--0.015	9.79845	0.0278253	0	0	0.0732445	Shanxi	Pu County, Linfen City
1358	酸枣仁	Ziziphi Spinosae Semen	Fructus & semen	0.01--0.015	9.52644	0.0281599	0	0	0.0768904	Shanxi	Qin County, Changzhi City
1359	酸枣仁	Ziziphi Spinosae Semen	Fructus & semen	0.01--0.015	12.6244	0	0.0143922	0.00218959	0.0483164	Hebei	Laiyuan County, Baoding City
1360	酸枣仁	Ziziphi Spinosae Semen	Fructus & semen	0.01--0.015	12.7649	0	0.016352	0.00119141	0.0459599	Hebei	Zunhua City, Tangshan City
1361	酸枣仁	Ziziphi Spinosae Semen	Fructus & semen	0.01--0.015	14.6216	0.0336438	0.0322414	0.00162398	0.0546957	Shandong	Wulian County, Rizhao City
1362	酸枣仁	Ziziphi Spinosae Semen	Fructus & semen	0.01--0.015	14.4899	0	0.0317509	0.00106764	0.0620724	Shandong	Laiwu District, Jinan City
1363	酸枣仁	Ziziphi Spinosae Semen	Fructus & semen	0.01--0.015	15.1491	0.0159121	0.0145385	0.00112628	0.0868388	Shandong	Ju County, Rizhao City
1364	酸枣仁	Ziziphi Spinosae Semen	Fructus & semen	0.01--0.015	15.7585	0.0131522	0.0153597	0.00118543	0.0701834	Shandong	Zichuan District, Zibo City
1365	酸枣仁	Ziziphi Spinosae Semen	Fructus & semen	0.01--0.015	12.3237	0.0634036	0.0276818	0.00180843	0.377898	Shandong	Pingyin County, Jinan City
1366	酸枣仁	Ziziphi Spinosae Semen	Fructus & semen	0.01--0.015	7.36291	0.872177	0.304597	0.00976903	1.48954	Shandong	Juancheng County, Heze City
1367	酸枣仁	Ziziphi Spinosae Semen	Fructus & semen	0.01--0.015	13.0102	0	0.0160614	0	0.0642809	Shandong	Wenshang County, Jining City
1368	酸枣仁	Ziziphi Spinosae Semen	Fructus & semen	0.01--0.015	13.1079	0	0.0166025	0	0.0826392	Shandong	Wenshang County, Jining City
1369	酸枣仁	Ziziphi Spinosae Semen	Fructus & semen	0.01--0.015	11.6616	0.0108805	0.0110131	0	0.068933	Shandong	Zaozhuang City
1370	酸枣仁	Ziziphi Spinosae Semen	Fructus & semen	0.01--0.015	13.0175	0.0307441	0.0147885	0	0.0811781	Shandong	Zaozhuang City
1371	酸枣仁	Ziziphi Spinosae Semen	Fructus & semen	0.01--0.015	13.1173	0	0.0102414	0	0.0495083	Hebei	Zanhuang County, Shijiazhuang City
1372	酸枣仁	Ziziphi Spinosae Semen	Fructus & semen	0.01--0.015	11.8191	0	0.00845614	0	0.0457143	Hebei	Zanhuang County, Shijiazhuang City
1373	酸枣仁	Ziziphi Spinosae Semen	Fructus & semen	0.01--0.015	17.1191	0.11981	0.0188785	0.00516654	0.269763	Hebei	Neiqiu County, Xingtai City
1374	天麻	Gastrodiae Rhizoma	Radix & rhizoma	0.003--0.01	3.46074	0.605613	0.125698	0.00218534	1.20879	Hubei	Luotian County, Huanggang City
1375	天麻	Gastrodiae Rhizoma	Radix & rhizoma	0.003--0.01	3.41078	0.749138	0.251584	0.0482827	1.93657	Guizhou	Nanming District, Guiyang City
1376	天麻	Gastrodiae Rhizoma	Radix & rhizoma	0.003--0.01	3.46589	0.0364182	0.0912992	0.0449855	0.0784532	Shaanxi	Lueyang County, Hanzhong City
1377	吴茱萸	Euodiae Fructus	Fructus & semen	0.002--0.005	10.7099	0.217758	0.162225	0.00783157	0.308483	Jiangxi	Zhangshu City, Yichun City
1378	吴茱萸	Euodiae Fructus	Fructus & semen	0.002--0.005	11.025	0.150179	0.149781	0	0.717918	Jiangxi	Poyang County, Shangrao City
1379	吴茱萸	Euodiae Fructus	Fructus & semen	0.002--0.005	8.96535	0.503128	0.390399	0.00312801	1.15002	Zhejiang	Jinhua City
1380	吴茱萸	Euodiae Fructus	Fructus & semen	0.002--0.005	9.19859	0.200897	0.26467	0.0134578	50.1091	Jiangxi	Poyang County, Shangrao City
1381	吴茱萸	Euodiae Fructus	Fructus & semen	0.002--0.005	9.61448	0.0548924	0.145205	0	0.177397	Zhejiang	Jinyun County, Lishui City
1382	吴茱萸	Euodiae Fructus	Fructus & semen	0.002--0.005	9.04397	0.0867285	0.19645	0.00110932	0.249798	Jiangxi	Xingan County, Ji'an City
1383	吴茱萸	Euodiae Fructus	Fructus & semen	0.002--0.005	9.22049	0.099681	0.256081	0	0.230163	Jiangxi	Jing'an County, Yichun City
1384	吴茱萸	Euodiae Fructus	Fructus & semen	0.002--0.005	8.7461	0.192323	0.0770655	0.0024357	0.897506	Jiangxi	Taihe County, Ji'an City
1385	吴茱萸	Euodiae Fructus	Fructus & semen	0.002--0.005	9.98606	0.14307	0.205197	0.00806452	1.19873	Jiangxi	Ruichang City, Jiujiang City
1386	吴茱萸	Euodiae Fructus	Fructus & semen	0.002--0.005	10.4958	0.223511	0.177529	13.4346	1.05358	Jiangxi	Taihe County, Ji'an City
1387	吴茱萸	Euodiae Fructus	Fructus & semen	0.002--0.005	11.7247	0.0503201	0.168167	0.0215086	1.07143	Jiangxi	Taihe County, Ji'an City
1388	吴茱萸	Euodiae Fructus	Fructus & semen	0.002--0.005	8.46975	2.46244	0.540629	0.0113681	15.945	Jiangxi	Taihe County, Ji'an City
1389	吴茱萸	Euodiae Fructus	Fructus & semen	0.002--0.005	4.87599	0.072123	0.0108135	0.00972222	0.190972	Jiangxi	Jing'an County, Yichun City
1390	吴茱萸	Euodiae Fructus	Fructus & semen	0.002--0.005	5.031	0.1264	0.373	0.0981	0.3549	Jiangxi	Zhangshu City, Yichun City
1391	吴茱萸	Euodiae Fructus	Fructus & semen	0.002--0.005	6.68052	0.219319	0.165479	0	0.613618	Jiangxi	Zhangshu City, Yichun City
1392	吴茱萸	Euodiae Fructus	Fructus & semen	0.002--0.005	8.44272	0.124975	0.193555	0.0459815	0.947298	Jiangxi	Chaisang District, Jiujiang City
1393	吴茱萸	Euodiae Fructus	Fructus & semen	0.002--0.005	6.52245	0.132245	0.393807	0.0102924	0.414597	Jiangxi	Zhangshu City, Yichun City
1394	吴茱萸	Euodiae Fructus	Fructus & semen	0.002--0.005	2.51389	0.159488	0.0930925	0.0116118	0.89738	Jiangxi	Zhangshu City, Yichun City
1395	吴茱萸	Euodiae Fructus	Fructus & semen	0.002--0.005	2.45856	0.472553	0.093824	0.00522889	0.89266	Jiangxi	Ruichang City, Jiujiang City
1396	吴茱萸	Euodiae Fructus	Fructus & semen	0.002--0.005	2.97533	0.167193	0.0919858	0.0511528	0.862416	Jiangxi	Jing'an County, Yichun City
1397	吴茱萸	Euodiae Fructus	Fructus & semen	0.002--0.005	2.45595	0.162197	0.0945576	0.0241778	0.873238	Jiangxi	Yiyang County, Shangrao City
1398	吴茱萸	Euodiae Fructus	Fructus & semen	0.002--0.005	2.44093	0.159992	0.190408	0.00320384	1.17942	Jiangxi	Guixi City, Yingtan City
1399	吴茱萸	Euodiae Fructus	Fructus & semen	0.002--0.005	14.9286	0.319704	0.132759	0.00221675	3.60887	Sichuan	Longchang County, Neijiang City
1400	吴茱萸	Euodiae Fructus	Fructus & semen	0.002--0.005	8.48572	0.185442	0.252182	0.0530543	1.12257	Hubei	Qichun County, Huanggang City
1401	吴茱萸	Euodiae Fructus	Fructus & semen	0.002--0.005	8.82436	0.141479	0.0680265	0.241861	0.473071	Hubei	Moshi Town, Changyang Tujia Autonomous County, Yichang City
1402	吴茱萸	Euodiae Fructus	Fructus & semen	0.002--0.005	8.41363	0.101645	0.0581669	0.0960635	0.727869	Hubei	Duzhenwan Town, Changyang Tujia Autonomous County, Yichang City
1403	吴茱萸	Euodiae Fructus	Fructus & semen	0.002--0.005	8.48235	0.180294	0.108137	0.0516667	0.579902	Hubei	Langping Town, Changyang Tujia Autonomous County, Yichang City
1404	吴茱萸	Euodiae Fructus	Fructus & semen	0.002--0.005	4.93182	0.239229	1.96937	0.015415	1.07609	Jiangxi	Ruichang City, Jiujiang City
1405	吴茱萸	Euodiae Fructus	Fructus & semen	0.002--0.005	6.20029	0.135482	0.407643	0	0.282343	Jiangxi	Pengze County, Jiujiang City
1406	吴茱萸	Euodiae Fructus	Fructus & semen	0.002--0.005	13.9286	0.319704	0.132759	0.00221675	3.40887	Sichuan	Pingshan County, Yibin City
1407	吴茱萸	Euodiae Fructus	Fructus & semen	0.002--0.005	8.44272	0.124975	0.193555	0.0459815	0.747298	Chongqing	Fenghuang Town, Wuxi County
1408	吴茱萸	Euodiae Fructus	Fructus & semen	0.002--0.005	2.51389	0.159488	0.0930925	0.0116118	0.89738	Hubei	Macheng City, Huanggang City
1409	吴茱萸	Euodiae Fructus	Fructus & semen	0.002--0.005	2.45856	0.172553	0.093824	0.00522889	0.89266	Anhui	Bozhou City
1410	吴茱萸	Euodiae Fructus	Fructus & semen	0.002--0.005	2.47533	0.167193	0.0919858	0.0111528	0.862416	Hubei	Yangxin County, Huangshi City
1411	吴茱萸	Euodiae Fructus	Fructus & semen	0.002--0.005	2.45595	0.162197	0.0945576	0.0241778	0.873238	Anhui	Qiaocheng District, Bozhou City
1412	吴茱萸	Euodiae Fructus	Fructus & semen	0.002--0.005	2.44093	0.159992	0.0904085	0.00320384	1.17942	Hubei	Badong County, Enshi Tujia and Miao Autonomous Prefecture
1413	吴茱萸	Euodiae Fructus	Fructus & semen	0.002--0.005	4.93182	0.239229	1.96937	0.015415	1.07609	Jiangxi	Xingan County, Ji'an City
1414	吴茱萸	Euodiae Fructus	Fructus & semen	0.002--0.005	18.0209	0.38849	0.0365672	0.00228332	1.93143	Yunnan	Dali Bai Autonomous Prefecture
1415	吴茱萸	Euodiae Fructus	Fructus & semen	0.002--0.005	13.6826	0.250802	0.258598	0.00579291	2.22529	Hubei	Taoshan Community, Ziqiu Town, Changyang Tujia Autonomous County, Yichang City
1416	吴茱萸	Euodiae Fructus	Fructus & semen	0.002--0.005	10.4459	0.0271107	0.526898	0	0.281822	Hubei	Langping Village, Langping Town, Changyang Tujia Autonomous County, Yichang City
1417	吴茱萸	Euodiae Fructus	Fructus & semen	0.002--0.005	11.2018	0.0861415	0.0174796	0.00214861	0.216388	Hubei	Yuping Village, Yuxiakou Town, Changyang Tujia Autonomous County, Yichang City
1418	吴茱萸	Euodiae Fructus	Fructus & semen	0.002--0.005	10.2053	0.226049	0.138896	0.00666331	0.978735	Jiangxi	Lingshang Village, Liugongmiao Town, Zhangshu City, Yichun City
1419	吴茱萸	Euodiae Fructus	Fructus & semen	0.002--0.005	7.58265	0.322743	0.147076	0.00428486	1.26622	Hubei	Lichuan City, Enshi Tujia and Miao Autonomous Prefecture
1420	吴茱萸	Euodiae Fructus	Fructus & semen	0.002--0.005	10.7447	0.235549	0.0505668	0.00414478	0.875127	Hubei	Xianfeng County, Enshi Tujia and Miao Autonomous Prefecture
1421	吴茱萸	Euodiae Fructus	Fructus & semen	0.002--0.005	10.27	0.207102	0.128563	0.00369242	2.66673	Jiangxi	Guixi City, Yingtan City
1422	吴茱萸	Euodiae Fructus	Fructus & semen	0.002--0.005	9.29202	0.176767	0.0415096	0.00678856	1.37083	Hubei	Xiaoqiao Village, Jiazhuyuan Town, Gongan County, Jingzhou City
1423	吴茱萸	Euodiae Fructus	Fructus & semen	0.002--0.005	7.68491	0.0418764	0.090397	0.00242859	0.223241	Jiangxi	Ruichang City, Jiujiang City
1424	吴茱萸	Euodiae Fructus	Fructus & semen	0.002--0.005	7.62325	0.152943	0.235634	0.00121336	0.5179	Hunan	Xinhuang Dong Autonomous County, Huaihua City
1425	吴茱萸	Euodiae Fructus	Fructus & semen	0.002--0.005	7.7037	0.23969	0.198083	0	0.589149	Jiangxi	Jing'an County, Yichun City
1426	吴茱萸	Euodiae Fructus	Fructus & semen	0.002--0.005	8.79215	0.76713	0.216334	0	0.358754	Guangxi	Baise City
1427	吴茱萸	Euodiae Fructus	Fructus & semen	0.002--0.005	13.1435	1.08862	0.37187	0.00279891	0.985004	Jiangxi	Poyang County, Shangrao City
1428	吴茱萸	Euodiae Fructus	Fructus & semen	0.002--0.005	10.8554	0.092719	0.290395	0.042917	0.338386	Guangxi	Nanning City
1429	吴茱萸	Euodiae Fructus	Fructus & semen	0.002--0.005	14.0604	0.0295303	0.149866	0.509279	0.306379	Jiangxi	Zhangshu City, Yichun City
1430	吴茱萸	Euodiae Fructus	Fructus & semen	0.002--0.005	11.3007	0.135531	0.109609	0.055558	0.762351	Jiangxi	Zhangshu City, Yichun City
1431	吴茱萸	Euodiae Fructus	Fructus & semen	0.002--0.005	10.4297	0.0725359	0.30027	0.00870075	0.310591	Guangxi	Nanning City
1432	吴茱萸	Euodiae Fructus	Fructus & semen	0.002--0.005	10.2177	0.0661271	0.306023	0.00827669	0.310374	Guangxi	Nanning City
1433	吴茱萸	Euodiae Fructus	Fructus & semen	0.002--0.005	10.6891	0.0973597	0.295508	0.0242412	0.320176	Guangxi	Nanning City
1434	吴茱萸	Euodiae Fructus	Fructus & semen	0.002--0.005	10.6052	0.0959498	0.2933	0.0243015	0.31982	Guangxi	Nanning City
1435	吴茱萸	Euodiae Fructus	Fructus & semen	0.002--0.005	13.8949	0.0323223	0.149385	0.475134	0.344331	Jiangxi	Zhangshu City, Yichun City
1436	吴茱萸	Euodiae Fructus	Fructus & semen	0.002--0.005	13.9628	0.0367778	0.149847	0.475495	0.346138	Jiangxi	Zhangshu City, Yichun City
1437	吴茱萸	Euodiae Fructus	Fructus & semen	0.002--0.005	13.9053	0.0899545	0.141567	0.476047	0.457841	Jiangxi	Zhangshu City, Yichun City
1438	吴茱萸	Euodiae Fructus	Fructus & semen	0.002--0.005	14.0342	0.0856124	0.144245	0.502794	0.460673	Jiangxi	Zhangshu City, Yichun City
1439	五味子	Schisandrae Chinensis Fructus	Fructus & semen	0.002--0.006	4.58333	0	0.0125298	0	0.0330151	Jilin	Sandaogou Town, Hunjiang District, Baishan City
1440	五味子	Schisandrae Chinensis Fructus	Fructus & semen	0.002--0.006	5.94349	0	0.0514177	0	0.994209	Hebei	Guzhangzi Village, Sanxingkou Township, Qinglong County, Qinhuangdao City
1441	五味子	Schisandrae Chinensis Fructus	Fructus & semen	0.002--0.006	4.643	0	0.0211408	0.00458716	0.227762	Jilin	Ji 'an City, Tonghua City
1442	五味子	Schisandrae Chinensis Fructus	Fructus & semen	0.002--0.006	4.68972	0.135573	0.0160079	0	0.308399	Liaoning	Qingyuan Manchu Autonomous County, Fushun City
1443	五味子	Schisandrae Chinensis Fructus	Fructus & semen	0.002--0.006	4.60968	0.131126	0.0135375	0	0.336166	Liaoning	Baita District, Liaoyang City
1444	五味子	Schisandrae Chinensis Fructus	Fructus & semen	0.002--0.006	5.77043	0	0.0137857	0.00576848	0.432343	Shaanxi	Shangluo City
1445	五味子	Schisandrae Chinensis Fructus	Fructus & semen	0.002--0.006	6.10062	0.153322	0.0473231	0.00286807	1.17531	Liaoning	Benxi City
1446	五味子	Schisandrae Chinensis Fructus	Fructus & semen	0.002--0.006	8.89375	0.131616	0.02308	0.00119379	0.455631	Jilin	Liuhe County, Tonghua City
1447	五味子	Schisandrae Chinensis Fructus	Fructus & semen	0.002--0.006	5.21466	0.15123	0.015919	0	0.589484	Jilin	Tonghua City
1448	五味子	Schisandrae Chinensis Fructus	Fructus & semen	0.002--0.006	6.7498	0.0654046	0.0269431	0	0.160056	Jilin	Jingyu County, Baishan City
1449	五味子	Schisandrae Chinensis Fructus	Fructus & semen	0.002--0.006	3.74353	0.0556108	0.0179069	0.0456626	0.0237764	Jilin	Ji 'an City, Tonghua City
1450	五味子	Schisandrae Chinensis Fructus	Fructus & semen	0.002--0.006	5.02269	0.047356	0.019337	0.00710339	0.120758	Jilin	Ji 'an City, Tonghua City
1451	五味子	Schisandrae Chinensis Fructus	Fructus & semen	0.002--0.006	5.5002	0.0438422	0.0113591	0.00946592	0.246911	Liaoning	Huanren Manchu Autonomous County, Benxi City
1452	五味子	Schisandrae Chinensis Fructus	Fructus & semen	0.002--0.006	6.23453	0.0524617	0.0125749	0	0.161078	Liaoning	Huanren Manchu Autonomous County, Benxi City
1453	五味子	Schisandrae Chinensis Fructus	Fructus & semen	0.002--0.006	4.68009	0.0981438	0.0366311	0	4.80253	Liaoning	Xifeng County, Tieling City
1454	五味子	Schisandrae Chinensis Fructus	Fructus & semen	0.002--0.006	3.74406	0.0320919	0.012183	0	0.151545	Jilin	Liuhe County, Tonghua City
1455	五味子	Schisandrae Chinensis Fructus	Fructus & semen	0.002--0.006	5.22532	0.0463324	0.019801	0	0.22103	Hebei	Guzhangzi Village, Sanxingkou Township, Qinglong County, Qinhuangdao City
1456	五味子	Schisandrae Chinensis Fructus	Fructus & semen	0.002--0.006	3.52174	0.0470356	0.0134387	0	0.201186	Liaoning	Dandong City
1457	五味子	Schisandrae Chinensis Fructus	Fructus & semen	0.002--0.006	5.37573	0.0138835	0.0129126	0	0.298641	Jilin	Xiangyang Village, Sandaohu Town, Jingyu County, Baishan City
1458	五味子	Schisandrae Chinensis Fructus	Fructus & semen	0.002--0.006	5.69733	0.035415	0.0123703	0	0.209397	Jilin	Xiangyang Village, Sandaohu Town, Jingyu County, Baishan City
1459	五味子	Schisandrae Chinensis Fructus	Fructus & semen	0.002--0.006	3.24293	0	0.0203902	0.0430244	0.360098	Beijing	Beijing
1460	五味子	Schisandrae Chinensis Fructus	Fructus & semen	0.002--0.006	3.50178	0	0.0194818	0	0.111056	Jilin	Liudaogou Town, Linjiang City, Baishan City
1461	五味子	Schisandrae Chinensis Fructus	Fructus & semen	0.002--0.006	3.24293	0	0.0203902	0.0430244	0.360098	Jilin	Liudaogou Town, Linjiang City, Baishan City
1462	五味子	Schisandrae Chinensis Fructus	Fructus & semen	0.002--0.006	7.08651	0.0303091	0.00712565	0	0.0357286	Jilin	Yanji City, Yanbian Korean Autonomous Prefecture
1463	五味子	Schisandrae Chinensis Fructus	Fructus & semen	0.002--0.006	6.73084	0.168882	0.0359656	0.395426	0.538018	Liaoning	Haicheng City, Anshan City
1464	五味子	Schisandrae Chinensis Fructus	Fructus & semen	0.002--0.006	34.0133	0.109259	0	0.185269	0.369066	Hubei	Yunxi County, Shiyan City
1465	五味子	Schisandrae Chinensis Fructus	Fructus & semen	0.002--0.006	6.94742	1.56052	0.00704365	0.109722	0.590278	Hubei	Nanzhang County, Xiangyang City
1466	五味子	Schisandrae Chinensis Fructus	Fructus & semen	0.002--0.006	10.0059	0.0275382	0.0308702	0	0.0618385	Jilin	Tonghua County, Tonghua City
1467	五味子	Schisandrae Chinensis Fructus	Fructus & semen	0.002--0.006	3.32624	0.0485217	0.00752727	0	0.355509	Liaoning	Gaizhou City, Yingkou City
1468	五味子	Schisandrae Chinensis Fructus	Fructus & semen	0.002--0.006	4.41377	0.0501449	0.0151972	0	0.295772	Liaoning	Xinbin Manchu Autonomous County, Fushun City
1469	五味子	Schisandrae Chinensis Fructus	Fructus & semen	0.002--0.006	5.46161	0.160893	0.0117654	0	0.29469	Jilin	Baishan City
1470	五味子	Schisandrae Chinensis Fructus	Fructus & semen	0.002--0.006	3.6104	0.0658404	0.00701338	0	0.368184	Liaoning	Haicheng City, Anshan City
1471	五味子	Schisandrae Chinensis Fructus	Fructus & semen	0.002--0.006	2.90524	0.013893	0	0	0.0674648	Liaoning	Xifeng County, Tieling City
1472	五味子	Schisandrae Chinensis Fructus	Fructus & semen	0.002--0.006	5.04689	0.028603	0.0120725	0.00268779	0.042166	Liaoning	Xiliu Town, Haicheng City, Anshan City
1473	五味子	Schisandrae Chinensis Fructus	Fructus & semen	0.002--0.006	7.49086	0.0739309	0.00811705	0.0026559	0.479364	Liaoning	Kaiyuan City, Tieling City
1474	五味子	Schisandrae Chinensis Fructus	Fructus & semen	0.002--0.006	8.61164	0.0752417	0.00836713	0.00437946	0.469984	Liaoning	Gaizhou City, Yingkou City
1475	五味子	Schisandrae Chinensis Fructus	Fructus & semen	0.002--0.006	7.08002	0.0659468	0.00739951	0.00127932	0.410586	Liaoning	Qingyuan Manchu Autonomous County, Fushun City
1476	五味子	Schisandrae Chinensis Fructus	Fructus & semen	0.002--0.006	6.7032	0.158473	0.0220563	0	0.323948	Liaoning	Lishan District, Anshan City
1477	五味子	Schisandrae Chinensis Fructus	Fructus & semen	0.002--0.006	10.9478	0.21761	0.0147527	0	0.938406	Henan	Song County, Luoyang City
1478	五味子	Schisandrae Chinensis Fructus	Fructus & semen	0.002--0.006	9.29511	0.0753911	0.00670841	0	0.321985	Liaoning	Benxi City
1479	五味子	Schisandrae Chinensis Fructus	Fructus & semen	0.002--0.006	8.53879	0.0724109	0.00840676	0	0.293783	Liaoning	Benxi City
1480	五味子	Schisandrae Chinensis Fructus	Fructus & semen	0.002--0.006	7.61489	0.0914496	0.0469567	0.00117256	1.3384	Liaoning	Benxi City
1481	五味子	Schisandrae Chinensis Fructus	Fructus & semen	0.002--0.006	6.86873	0.0377707	0	0.00146745	0.162282	Heilongjiang	Qinghe Forestry Bureau of Tonghe County, Harbin City
1482	五味子	Schisandrae Chinensis Fructus	Fructus & semen	0.002--0.006	6.7587	0.0250191	0	0	0.108189	Heilongjiang	Qinghe Forestry Bureau of Tonghe County, Harbin City
1483	五味子	Schisandrae Chinensis Fructus	Fructus & semen	0.002--0.006	7.599	0.0840242	0.0115171	0.0368573	0.421481	Liaoning	Fengcheng City, Dandong City
1484	五味子	Schisandrae Chinensis Fructus	Fructus & semen	0.002--0.006	7.15241	0.0883514	0.0159112	0.19585	0.375561	Liaoning	Fengcheng City, Dandong City
1485	五味子	Schisandrae Chinensis Fructus	Fructus & semen	0.002--0.006	6.88683	0.207375	0.0198574	0.0260788	0.420403	Liaoning	Fengcheng City, Dandong City
1486	五味子	Schisandrae Chinensis Fructus	Fructus & semen	0.002--0.006	6.6585	0.0709984	0.0117889	0.00241509	0.415533	Liaoning	Fengcheng City, Dandong City
1487	五味子	Schisandrae Chinensis Fructus	Fructus & semen	0.002--0.006	6.75638	0.0784513	0.0115228	0.0382781	0.2496	Liaoning	Fengcheng City, Dandong City
1488	五味子	Schisandrae Chinensis Fructus	Fructus & semen	0.002--0.006	6.71479	0.115816	0.015033	0.475516	0.460967	Liaoning	Fengcheng City, Dandong City
1489	五味子	Schisandrae Chinensis Fructus	Fructus & semen	0.002--0.006	5.2963	0.064984	0.00976031	0.00714663	0.193294	Liaoning	Zhuanghe City, Dalian City
1490	五味子	Schisandrae Chinensis Fructus	Fructus & semen	0.002--0.006	8.97591	0.213777	0.0394153	0.01473	0.773129	Liaoning	Yuanbao District, Dandong City
1491	五味子	Schisandrae Chinensis Fructus	Fructus & semen	0.002--0.006	9.10465	0.0498635	0.0185268	0.00754573	0.921023	Liaoning	Dandong City
1492	五味子	Schisandrae Chinensis Fructus	Fructus & semen	0.002--0.006	9.24123	0.0481794	0.0199424	0.00756575	0.947357	Liaoning	Dandong City
1493	五味子	Schisandrae Chinensis Fructus	Fructus & semen	0.002--0.006	9.30005	0.212148	0.0436563	0.00858848	0.722621	Heilongjiang	Mudanjiang City
1494	五味子	Schisandrae Chinensis Fructus	Fructus & semen	0.002--0.006	9.39701	0.220896	0.0469859	0.00801205	0.732804	Heilongjiang	Mudanjiang City
1495	五味子	Schisandrae Chinensis Fructus	Fructus & semen	0.002--0.006	8.52482	0.11844	0.0923205	0.00530886	0.766196	Liaoning	Huludao City
1496	五味子	Schisandrae Chinensis Fructus	Fructus & semen	0.002--0.006	8.6788	0.126341	0.0923464	0.00510917	0.784656	Liaoning	Huludao City
1497	五味子	Schisandrae Chinensis Fructus	Fructus & semen	0.002--0.006	6.85142	0.0514861	0.0281311	0.00644446	0.240253	Liaoning	Fushun City
1498	五味子	Schisandrae Chinensis Fructus	Fructus & semen	0.002--0.006	6.8236	0.0862954	0.0179001	0.00629956	0.35334	Liaoning	Fushun City
1499	五味子	Schisandrae Chinensis Fructus	Fructus & semen	0.002--0.006	6.81735	0.0577039	0.0148614	0.00541037	0.258527	Liaoning	Fushun City
1500	西洋参	Panacis Quinquefolii Radix	Radix & rhizoma	0.003--0.006	3.24094	0.154511	0.0720256	0.00459602	1.10128	Jilin	Jingyu County, Baishan City
1501	西洋参	Panacis Quinquefolii Radix	Radix & rhizoma	0.003--0.006	7.58088	0.0928376	0.453844	0.00396472	0.523547	Shandong	Wendeng City, Weihai City
1502	西洋参	Panacis Quinquefolii Radix	Radix & rhizoma	0.003--0.006	7.01094	0.0355127	0.100611	0.00815576	0.0967079	Heilongjiang	Wuchang City, Harbin City
1503	薏苡仁	Coicis Semen	Fructus & semen	0.009--0.03	5.12032	0.0179236	0.0109064	0.00510627	0.0370839	Guizhou	Xingren County, Qianxinan Buyei and Miao Autonomous Prefecture
1504	薏苡仁	Coicis Semen	Fructus & semen	0.009--0.03	6.07128	0.0125225	0	0.00131941	0.0175097	Guizhou	Anlong County, Qianxinan Buyei and Miao Autonomous Prefecture
1505	薏苡仁	Coicis Semen	Fructus & semen	0.009--0.03	6.17033	0.0167017	0	0.00193986	0.0400447	Guizhou	Qinglong County, Qianxinan Buyei and Miao Autonomous Prefecture
1506	银杏叶	Ginkgo Folium	Folium & cortex	0.009--0.012	2.96186	0.264914	0.0299742	0.0695399	1.34497	Jiangxi	Shangrao City
1507	银杏叶	Ginkgo Folium	Folium & cortex	0.009--0.012	3.54773	0.319961	0.0448184	0.0429614	2.30595	Sichuan	Beichuan Qiang Autonomous County, Mianyang City
1508	银杏叶	Ginkgo Folium	Folium & cortex	0.009--0.012	3.46261	0.479482	0.0411209	0.0586241	1.67022	Guizhou	Pan County, Liupanshui City
1509	鱼腥草	Houttuyniae Herba	Herba & others	0.015--0.025	10.2245	0.400685	0.0971491	0.06475	1.46238	Guangxi	Tian'e County, Hechi City
1510	鱼腥草	Houttuyniae Herba	Herba & others	0.015--0.025	11.8233	2.88209	0.450437	0.09695	7.14978	Hunan	Hengyang County, Hengyang City
1511	鱼腥草	Houttuyniae Herba	Herba & others	0.015--0.025	6.83975	0.113681	0.218328	0.0112192	1.15369	Hubei	Qiaoling Village, Jiazhuyuan Town, Gongan County, Jingzhou City
1512	鱼腥草	Houttuyniae Herba	Herba & others	0.015--0.025	8.44451	0.945789	0.288961	0.827725	3.17198	Hubei	Wufeng Tujia Autonomous County, Yichang City
1513	鱼腥草	Houttuyniae Herba	Herba & others	0.015--0.025	7.30318	0.701093	0.462326	0.011829	4.35189	Sichuan	Mianyang City
1514	鱼腥草	Houttuyniae Herba	Herba & others	0.015--0.025	7.21561	0.684195	0.486244	0.0159024	4.34341	Chongqing	Shizhu Tujia Autonomous County
1515	鱼腥草	Houttuyniae Herba	Herba & others	0.015--0.025	5.34744	0.263079	0.640875	0.147564	1.64437	Sichuan	Dacheng Town, Xuanhan County, Dazhou City
1516	鱼腥草	Houttuyniae Herba	Herba & others	0.015--0.025	8.28625	0.528151	0.705255	0.0315093	2.72323	Sichuan	Yilong County, Nanchong City
1517	鱼腥草	Houttuyniae Herba	Herba & others	0.015--0.025	8.13807	0.416371	0.794576	0.0414201	2.9142	Hunan	Loudi City
1518	鱼腥草	Houttuyniae Herba	Herba & others	0.015--0.025	8.25737	0.328193	0.804322	0.0409627	2.96562	Hunan	Loudi City
1519	鱼腥草	Houttuyniae Herba	Herba & others	0.015--0.025	8.21908	0.52341	0.724615	0.0392137	2.72323	Sichuan	Dazhu County, Dazhou City
1520	鱼腥草	Houttuyniae Herba	Herba & others	0.015--0.025	5.48323	0.284645	0.657149	0.14367	1.67831	Sichuan	Dacheng Town, Xuanhan County, Dazhou City
1521	鱼腥草	Houttuyniae Herba	Herba & others	0.015--0.025	8.44845	0.950118	0.280992	0.81523	3.0795	Hubei	Wufeng Tujia Autonomous County, Yichang City
1522	鱼腥草	Houttuyniae Herba	Herba & others	0.015--0.025	6.54202	0.323854	0.660992	0.00964377	2.32631	Sichuan	Chengdu City
1523	鱼腥草	Houttuyniae Herba	Herba & others	0.015--0.025	6.54281	0.407947	0.366825	0.00554895	1.63397	Sichuan	Dujiangyan City, Chengdu City
1524	鱼腥草	Houttuyniae Herba	Herba & others	0.015--0.025	7.56667	0.588333	0.659405	0.0296429	3.29643	Guangxi	Yulin City
1525	鱼腥草	Houttuyniae Herba	Herba & others	0.015--0.025	6.42074	0.296112	1.49053	0.0308076	1.47258	Sichuan	Zigong City
1526	鱼腥草	Houttuyniae Herba	Herba & others	0.015--0.025	20.2866	1.58498	4.91502	0.38419	8.79941	Hubei	Dadaojiao Village, Jiannan Town, Lichuan City, Enshi Tujia and Miao Autonomous Prefecture
1527	鱼腥草	Houttuyniae Herba	Herba & others	0.015--0.025	7.51994	0.308014	0.528708	0.00328947	1.63577	Shaanxi	Ningqiang County, Hanzhong City
1528	鱼腥草	Houttuyniae Herba	Herba & others	0.015--0.025	8.45662	0.471711	0.467913	0.115554	2.71691	Hubei	Zhijiang City, Yichang City
1529	鱼腥草	Houttuyniae Herba	Herba & others	0.015--0.025	5.71429	0.500395	0.456196	0.0164759	2.37569	Hubei	Yidu City, Yichang City
1530	鱼腥草	Houttuyniae Herba	Herba & others	0.015--0.025	6.45715	0.191018	0.5707	0.23485	2.7172	Hubei	Yichang City
1531	鱼腥草	Houttuyniae Herba	Herba & others	0.015--0.025	8.13578	0.434589	0.473043	0.342418	3.4559	Hubei	Yichang City
1532	鱼腥草	Houttuyniae Herba	Herba & others	0.015--0.025	6.52031	0.21585	0.718538	0.158602	2.64934	Hubei	Yichang City
1533	鱼腥草	Houttuyniae Herba	Herba & others	0.015--0.025	8.40548	0.517971	0.51668	0.00863781	3.73709	Hubei	Dangyang city, Yichang City
1534	鱼腥草	Houttuyniae Herba	Herba & others	0.015--0.025	6.77439	0.384785	0.345644	0.715275	2.57929	Hubei	Xinghua Township, Hongan County, Huanggang City
1535	鱼腥草	Houttuyniae Herba	Herba & others	0.015--0.025	7.33097	0.295401	0.978282	0.0142492	3.9377	Hubei	Macheng City, Huanggang City
1536	鱼腥草	Houttuyniae Herba	Herba & others	0.015--0.025	7.0474	0.260392	0.466006	0.0800311	1.75991	Hubei	Yichang City
1537	鱼腥草	Houttuyniae Herba	Herba & others	0.015--0.025	6.15676	0.440666	0.45373	0.0213402	1.81691	Sichuan	Shifang City, Deyang City
1538	鱼腥草	Houttuyniae Herba	Herba & others	0.015--0.025	5.48906	0.243542	0.346579	0.0466377	1.65451	Hubei	Zhijiang City, Yichang City
1539	鱼腥草	Houttuyniae Herba	Herba & others	0.015--0.025	6.47709	0.437052	0.108466	0.0729084	1.91534	Sichuan	Suxi Village, Qinglian Town, Jiangyou City, Mianyang City
1540	鱼腥草	Houttuyniae Herba	Herba & others	0.015--0.025	6.71724	0.346502	1.02759	0.0146798	2.0936	Sichuan	Wanyuan City, Dazhou City
1541	鱼腥草	Houttuyniae Herba	Herba & others	0.015--0.025	0.352191	0.0268924	0.013745	0.00209163	0	Hubei	Qiaoling Village, Jiazhuyuan Town, Gongan County, Jingzhou City
1542	鱼腥草	Houttuyniae Herba	Herba & others	0.015--0.025	9.51629	0.718514	0.323997	0.0208582	1.6468	Hubei	Qiaoling Village, Jiazhuyuan Town, Gongan County, Jingzhou City
1543	鱼腥草	Houttuyniae Herba	Herba & others	0.015--0.025	7.56667	0.588333	0.659405	0.0296429	3.29643	Guangxi	Yulin City
1544	鱼腥草	Houttuyniae Herba	Herba & others	0.015--0.025	6.91724	0.346502	1.02759	0.0146798	2.0936	Sichuan	Jiangyou City, Mianyang City
1545	鱼腥草	Houttuyniae Herba	Herba & others	0.015--0.025	7.43103	0.213214	0.564618	0.00834947	1.40005	Hubei	Danjiangkou City, Shiyan City
1546	鱼腥草	Houttuyniae Herba	Herba & others	0.015--0.025	5.48906	0.243542	0.346579	0.0466377	1.65451	Guangxi	Yulin City
1547	鱼腥草	Houttuyniae Herba	Herba & others	0.015--0.025	5.40348	0.262658	0.668513	0.0115704	1.86313	Sichuan	Yilong County, Nanchong City
1548	鱼腥草	Houttuyniae Herba	Herba & others	0.015--0.025	6.06702	0.416965	0.493238	0.0228719	1.74423	Sichuan	Lushan County, Ya'an City
1549	鱼腥草	Houttuyniae Herba	Herba & others	0.015--0.025	8.15422	0.622648	0.227856	0.00676098	1.68978	Hubei	Suizhou City
1550	鱼腥草	Houttuyniae Herba	Herba & others	0.015--0.025	6.6771	0.270597	0.271426	0.0115485	1.93061	Hubei	Xinghua Township, Hongan County, Huanggang City
1551	鱼腥草	Houttuyniae Herba	Herba & others	0.015--0.025	6.53081	0.251596	0.194857	0.00136068	1.79332	Hubei	Xiangchang Village, Fenxiang Town, Yiling District, Yichang City
1552	鱼腥草	Houttuyniae Herba	Herba & others	0.015--0.025	9.40616	1.11817	0.118804	0.0264375	0.444141	Hubei	Fenxiang Town, Yiling District, Yichang City
1553	鱼腥草	Houttuyniae Herba	Herba & others	0.015--0.025	7.82571	0.605477	0.194042	0.0107253	0.14986	Hubei	Yidu City, Yichang City
1554	鱼腥草	Houttuyniae Herba	Herba & others	0.015--0.025	7.99225	0.777822	0.0542987	0.013097	2.89722	Hubei	Xiaoqiao Village, Jiazhuyuan Town, Gongan County, Jingzhou City
1555	鱼腥草	Houttuyniae Herba	Herba & others	0.015--0.025	9.29347	0.559127	0.0768748	0.014847	2.96018	Jiangxi	Xiangdong District, Pingxiang City
1556	鱼腥草	Houttuyniae Herba	Herba & others	0.015--0.025	10.3897	2.70169	0.250275	0.0268459	5.74938	Sichuan	Deyang City
1557	鱼腥草	Houttuyniae Herba	Herba & others	0.015--0.025	9.99857	0.802952	0.32277	0.0194409	4.12791	Sichuan	Deyang City
1558	鱼腥草	Houttuyniae Herba	Herba & others	0.015--0.025	10.102	1.32239	0.311937	0.0200368	5.17058	Sichuan	Deyang City
1559	鱼腥草	Houttuyniae Herba	Herba & others	0.015--0.025	12.7394	0.846979	0.661068	0.02827	3.04651	Hubei	Enshi City, Enshi Tujia and Miao Autonomous Prefecture
1560	鱼腥草	Houttuyniae Herba	Herba & others	0.015--0.025	11.8134	0.718147	0.620639	0.0227153	3.20149	Hubei	Enshi Tujia and Miao Autonomous Prefecture
1561	鱼腥草	Houttuyniae Herba	Herba & others	0.015--0.025	12.8755	0.980751	0.663781	0.0207112	3.77651	Hubei	Lichuan City, Enshi Tujia and Miao Autonomous Prefecture
1562	鱼腥草	Houttuyniae Herba	Herba & others	0.015--0.025	11.2187	0.659205	0.544273	0.0483906	3.16724	Hubei	Xuanen County, Enshi Tujia and Miao Autonomous Prefecture
1563	鱼腥草	Houttuyniae Herba	Herba & others	0.015--0.025	7.52415	0.447988	0.629024	0.013864	2.77107	Hubei	Jianshi County, Enshi Tujia and Miao Autonomous Prefecture
1564	鱼腥草	Houttuyniae Herba	Herba & others	0.015--0.025	8.25017	0.346983	0.451244	0.0133487	2.36639	Sichuan	Longchang City, Neijiang City
1565	鱼腥草	Houttuyniae Herba	Herba & others	0.015--0.025	8.65216	0.529289	0.730231	0.0292374	3.25731	Guangxi	Liucheng County, Liuzhou City
1566	鱼腥草	Houttuyniae Herba	Herba & others	0.015--0.025	9.55615	0.577833	0.613869	0.0193316	4.46413	Guangxi	Liucheng County, Liuzhou City
1567	鱼腥草	Houttuyniae Herba	Herba & others	0.015--0.025	8.79747	0.541709	0.611894	0.0230411	3.31689	Guangxi	Liucheng County, Liuzhou City
1568	鱼腥草	Houttuyniae Herba	Herba & others	0.015--0.025	7.94386	0.610329	0.646197	0.0388505	3.01711	Hubei	Enshi Tujia and Miao Autonomous Prefecture
1569	郁金	Curcumae Radix	Radix & rhizoma	0.003--0.01	1.86342	0.134197	0.352901	0.00271758	0.716293	Guangxi	Lingshan County, Qinzhou City
1570	郁金	Curcumae Radix	Radix & rhizoma	0.003--0.01	1.78884	0.203121	0.225955	0.00845644	0.75686	Sichuan	Qianwei County, Leshan City
1571	郁金	Curcumae Radix	Radix & rhizoma	0.003--0.01	1.77625	0.16964	0.292897	0.00504511	0.697573	Guangxi	Gangnan District, Guigang City
1572	郁李仁	Pruni Semen	Fructus & semen	0.006--0.01	13.5917	0.0170394	0.00872038	0.0037131	0.0166021	Inner Mongolia	Jinshan Town, karaqin banner, Chifeng City Autonomous Region
1573	郁李仁	Pruni Semen	Fructus & semen	0.006--0.01	10.4448	0.427699	0.00756357	0.120524	0.0898107	Inner Mongolia	Jinshan Town, karaqin banner, Chifeng City Autonomous Region
1574	郁李仁	Pruni Semen	Fructus & semen	0.006--0.01	11.2515	0.0338652	0	0.00555602	0.0447314	Gansu	Ning County, Qingyang City
1575	浙贝母	Fritillariae Thunbergii Bulbus	Radix & rhizoma	0.005--0.01	1.63905	0.0745164	0.171275	0.00298571	0.423754	Zhejiang	Pan'an County, Jinhua City
1576	浙贝母	Fritillariae Thunbergii Bulbus	Radix & rhizoma	0.005--0.01	2.10639	0.0310528	0.237998	0.0241962	0.109703	Zhejiang	Yinzhou District, Ningbo City
1577	浙贝母	Fritillariae Thunbergii Bulbus	Radix & rhizoma	0.005--0.01	1.39585	0.0263534	0.304003	0.00329306	0.146235	Zhejiang	Jinyun County, Lishui City
1578	栀子	Gardeniae Fructus	Fructus & semen	0.006--0.01	7.84356	0.136937	0.0929736	0.00271739	0.8487	Hubei	Xihe Town, Xiaogan City
1579	栀子	Gardeniae Fructus	Fructus & semen	0.006--0.01	7.64589	0.252481	0.0147876	0.0293767	0.425863	Hubei	Yazikou Township, Changyang Tujia Autonomous County, Yichang City
1580	栀子	Gardeniae Fructus	Fructus & semen	0.006--0.01	6.59289	4.27569	0.0416008	0.0827075	1.10672	Hubei	Xianning City
1581	栀子	Gardeniae Fructus	Fructus & semen	0.006--0.01	8.23241	0.148381	0.0251799	0.013789	0.429057	Henan	Mazhenfu Town, Tanghe County, Nanyang City
1582	栀子	Gardeniae Fructus	Fructus & semen	0.006--0.01	13.868	0.131964	0.0946266	2.42296	0.459798	Hunan	Yueyang City
1583	栀子	Gardeniae Fructus	Fructus & semen	0.006--0.01	7.0835	0.147256	0.135413	0.0154955	1.09159	Jiangxi	Fengcheng City, Yichun City
1584	栀子	Gardeniae Fructus	Fructus & semen	0.006--0.01	8.07222	0.215963	0.102407	0.00956985	0.618489	Henan	Nanyang City
1585	栀子	Gardeniae Fructus	Fructus & semen	0.006--0.01	8.75147	0.10801	0.0584606	0	0.632099	Fujian	Fuding City, Ningde City
1586	栀子	Gardeniae Fructus	Fructus & semen	0.006--0.01	7.62118	0	0.0589467	0.0063834	0.277578	Fujian	Fenshuiguan Village, Guanling Town, Fuding City, Ningde City
1587	栀子	Gardeniae Fructus	Fructus & semen	0.006--0.01	11.1001	0.0443605	2.50746	0.0134275	0.591705	Fujian	Junying Village, Guanling Town, Fuding City, Ningde City
1588	栀子	Gardeniae Fructus	Fructus & semen	0.006--0.01	10.0118	0.354562	0.10002	0.0126382	0.890205	Beijing	Beijing
1589	栀子	Gardeniae Fructus	Fructus & semen	0.006--0.01	7.7365	0.163043	0.141543	0.00943622	1.36407	Jiangxi	Huangcheng Town, Fengcheng City, Yichun City
1590	栀子	Gardeniae Fructus	Fructus & semen	0.006--0.01	7.46995	0.165625	0.121755	0.00805288	1.27644	Hubei	Jiuzihe Town, Luotian County, Huanggang City
1591	栀子	Gardeniae Fructus	Fructus & semen	0.006--0.01	14.1	0.141788	0.0991532	0.0211698	0.540863	Jiangxi	Hukou County, Jiujiang City
1592	栀子	Gardeniae Fructus	Fructus & semen	0.006--0.01	8.03189	0.159865	0.0795365	0.00455626	0.499604	Jiangxi	Poyang County, Shangrao City
1593	栀子	Gardeniae Fructus	Fructus & semen	0.006--0.01	8.61509	0.0800478	0.0723815	0.00129431	0.232079	Jiangxi	Wanzai County, Yichun City
1594	栀子	Gardeniae Fructus	Fructus & semen	0.006--0.01	7.55666	0.237788	0.0714146	0.007034	0.973232	Jiangxi	Anyuan County, Ganzhou City
1595	栀子	Gardeniae Fructus	Fructus & semen	0.006--0.01	8.62735	0.159592	0.123348	0.314277	1.26752	Hunan	Taipingshan Village, Yujiaao Townshipng County, Changsha City
1596	栀子	Gardeniae Fructus	Fructus & semen	0.006--0.01	7.63416	0.20805	0.0617741	0.00760913	0.391169	Jiangxi	Yushan County, Shangrao City
1597	栀子	Gardeniae Fructus	Fructus & semen	0.006--0.01	10.012	0.115576	0.150279	0.00329079	0.181093	Jiangxi	Dongxiang District, Fuzhou City
1598	栀子	Gardeniae Fructus	Fructus & semen	0.006--0.01	7.60657	0.0933512	0.0655092	0.0897302	0.808051	Hunan	Wugang City, Shaoyang City
1599	栀子	Gardeniae Fructus	Fructus & semen	0.006--0.01	7.69079	0.591463	0.360149	0.0107199	1.58438	Jiangxi	Linjiang Town, Zhangshu City, Yichun City
1600	栀子	Gardeniae Fructus	Fructus & semen	0.006--0.01	7.58469	0.143528	0.099765	0.0111612	0.801743	Hubei	Yazikou Township, Changyang Tujia Autonomous County, Yichang City
1601	栀子	Gardeniae Fructus	Fructus & semen	0.006--0.01	9.39925	0	0.0686178	0.00504252	0.745007	Jiangxi	Linchuan District, Fuzhou City
1602	栀子	Gardeniae Fructus	Fructus & semen	0.006--0.01	6.53817	0.0348699	0.123982	0.020763	1.10272	Jiangxi	Yifeng County, Yichun City
1603	栀子	Gardeniae Fructus	Fructus & semen	0.006--0.01	2.47945	0.155871	0.0928571	0.208415	0.878376	Jiangxi	Yongxin County, Ji'an City
1604	栀子	Gardeniae Fructus	Fructus & semen	0.006--0.01	8.16803	0.210337	0.130912	0.0045899	0.9091	Jiangxi	Anan Village, Da'a Town, Xinfeng County, Ganzhou City
1605	栀子	Gardeniae Fructus	Fructus & semen	0.006--0.01	8.11651	0.193367	0.132061	0.00698681	0.891262	Jiangxi	Anan Village, Da'a Town, Xinfeng County, Ganzhou City
1606	栀子	Gardeniae Fructus	Fructus & semen	0.006--0.01	8.2766	0.118642	0.127054	0	0.398279	Jiangxi	Fulong Township, Hukou County, Jiujiang City
1607	栀子	Gardeniae Fructus	Fructus & semen	0.006--0.01	8.48447	0.103981	0.12165	0	0.452718	Jiangxi	Fulong Township, Hukou County, Jiujiang City
1608	栀子	Gardeniae Fructus	Fructus & semen	0.006--0.01	2.47945	0.155871	0.0928571	0.208415	0.878376	Jiangxi	Qingjiang County, Zhangshu City, Yichun City
1609	栀子	Gardeniae Fructus	Fructus & semen	0.006--0.01	8.39925	0	0.0686178	0.00504252	0.745007	Sichuan	Shuangmiao Village, Tongtan Town, Jiangyang District, Luzhou City
1610	栀子	Gardeniae Fructus	Fructus & semen	0.006--0.01	6.33817	0.0348699	0.123982	0.020763	1.10272	Sichuan	Xingchang Village, Tianxian Town, Naxi District, Luzhou City
1611	栀子	Gardeniae Fructus	Fructus & semen	0.006--0.01	9.86159	0.050173	0.0291234	0	0	Zhejiang	Cangnan County, Wenzhou City
1612	栀子	Gardeniae Fructus	Fructus & semen	0.006--0.01	12.6612	0.119383	0.0531458	0.492087	0.205744	Fujian	Guanling Town, Fuding City, Ningde City
1613	栀子	Gardeniae Fructus	Fructus & semen	0.006--0.01	10.4617	0.0498035	0.103045	0.00609037	0.090668	Fujian	Mingyang Village, Guanling Town, Fuding City, Ningde City
1614	栀子	Gardeniae Fructus	Fructus & semen	0.006--0.01	8.05666	0.307662	0.174681	0.0167598	1.03851	Jiangxi	Wuqian Village, Wushan Town, Hukou County, Jiujiang City
1615	栀子	Gardeniae Fructus	Fructus & semen	0.006--0.01	8.18049	0.0644214	0.0601809	0	0.760322	Jiangxi	Yichun City
1616	栀子	Gardeniae Fructus	Fructus & semen	0.006--0.01	8.47427	0.0559595	0.0740216	0	0.711815	Hunan	Lianyuan City, Loudi City
1617	栀子	Gardeniae Fructus	Fructus & semen	0.006--0.01	7.24994	0.191637	0.115682	0.00698487	0.636248	Jiangxi	Jinxi County, Fuzhou City
1618	栀子	Gardeniae Fructus	Fructus & semen	0.006--0.01	8.05658	0.321282	0.069991	0.00147555	0.590715	Jiangxi	Jinxi County, Fuzhou City
1619	栀子	Gardeniae Fructus	Fructus & semen	0.006--0.01	10.7683	0.196807	0.093989	0.00977834	1.49313	Fujian	Fuding City, Ningde City
1620	栀子	Gardeniae Fructus	Fructus & semen	0.006--0.01	11.5226	0.18044	0.0868674	0.0119641	1.52106	Fujian	Wuping County, Longyan City
1621	栀子	Gardeniae Fructus	Fructus & semen	0.006--0.01	11.2636	0.185461	0.0831127	0.00964967	1.43245	Fujian	Hui'an County, Quanzhou City
1622	栀子	Gardeniae Fructus	Fructus & semen	0.006--0.01	0.20866	0	0	0	0.0193222	Jiangxi	Pingxiang City
1623	栀子	Gardeniae Fructus	Fructus & semen	0.006--0.01	9.76217	0.309914	0.148222	0.0139217	1.94816	Jiangxi	Xinyu City
1624	栀子	Gardeniae Fructus	Fructus & semen	0.006--0.01	8.54514	0.304841	0.151473	0.0152644	1.95928	Jiangxi	Le'an County, Fuzhou City
1625	栀子	Gardeniae Fructus	Fructus & semen	0.006--0.01	8.81004	0.198437	0.119272	0.00946415	2.31477	Jiangxi	Gaoan City, Yichun City
1626	栀子	Gardeniae Fructus	Fructus & semen	0.006--0.01	8.2762	0.228382	0.14312	0.010672	2.5885	Jiangxi	Anyuan County, Ganzhou City
1627	栀子	Gardeniae Fructus	Fructus & semen	0.006--0.01	9.98821	0.217006	0.120562	0.0115993	2.56682	Jiangxi	Pingxiang City
1628	栀子	Gardeniae Fructus	Fructus & semen	0.006--0.01	9.51043	0.551983	0.087886	0.0635988	1.80272	Jiangxi	Fuzhou City
1629	栀子	Gardeniae Fructus	Fructus & semen	0.006--0.01	9.29174	0.559591	0.0738029	0.0126069	1.77148	Jiangxi	Fuzhou City
1630	栀子	Gardeniae Fructus	Fructus & semen	0.006--0.01	10.7828	0.535873	0.0902041	0	1.65271	Jiangxi	Fuzhou City
1631	栀子	Gardeniae Fructus	Fructus & semen	0.006--0.01	11.171	0.687844	0.081426	0.0406016	1.9973	Jiangxi	Fuzhou City
1632	栀子	Gardeniae Fructus	Fructus & semen	0.006--0.01	11.6445	0.619351	0.0966296	0.0139029	2.06649	Jiangxi	Fuzhou City
1633	栀子	Gardeniae Fructus	Fructus & semen	0.006--0.01	13.7659	0.670025	0.0909764	0.00716181	2.02428	Jiangxi	Fuzhou City
1634	栀子	Gardeniae Fructus	Fructus & semen	0.006--0.01	8.98683	0.231586	0.208513	0.0137467	1.34111	Jiangxi	Fengcheng City, Yichun City
1635	栀子	Gardeniae Fructus	Fructus & semen	0.006--0.01	10.4424	0.294301	0.136892	0.0130567	1.59795	Jiangxi	Yichun City
1636	栀子	Gardeniae Fructus	Fructus & semen	0.006--0.01	10.4196	1.14994	0.19841	0.0161958	1.89999	Jiangxi	Le'an County, Fuzhou City
1637	栀子	Gardeniae Fructus	Fructus & semen	0.006--0.01	10.6978	0.116472	0.0982845	0.010789	1.3083	Jiangxi	Yichun City
1638	栀子	Gardeniae Fructus	Fructus & semen	0.006--0.01	10.1257	0.219705	0.142514	0.0116393	1.29591	Jiangxi	Fengcheng City, Yichun City
1639	栀子	Gardeniae Fructus	Fructus & semen	0.006--0.01	11.8141	0.146505	0.100462	0.0100749	1.3879	Jiangxi	Yichun City
1640	栀子	Gardeniae Fructus	Fructus & semen	0.006--0.01	13.8052	1.13345	0.111906	0.0141575	1.50082	Jiangxi	Yichun City
1641	枳壳	Aurantii Fructus	Fructus & semen	0.003--0.01	4.59992	0.0852906	0.00507564	0	0.240147	Hunan	Ziyang District, Yiyang City
1642	枳壳	Aurantii Fructus	Fructus & semen	0.003--0.01	3.44355	0.174798	0.0101815	0.021875	0.513004	Zhejiang	Huzhou City
1643	枳壳	Aurantii Fructus	Fructus & semen	0.003--0.01	5.82806	0.048913	0.00701581	0.118379	0.175198	Jiangxi	Xingan County, Ji'an City
1644	枳壳	Aurantii Fructus	Fructus & semen	0.003--0.01	4.62382	0.314524	0.0288989	0.00211759	0.548331	Hunan	Ziyang District, Yiyang City
1645	枳壳	Aurantii Fructus	Fructus & semen	0.003--0.01	4.68811	0.633195	0.0377935	0.00501468	0.906556	Jiangxi	Xinyu City
1646	枳壳	Aurantii Fructus	Fructus & semen	0.003--0.01	3.26837	1.58171	0.0203648	0.00537231	1.82159	Sichuan	Qingyu Township, Tongjiang County, Bazhong City
1647	枳壳	Aurantii Fructus	Fructus & semen	0.003--0.01	6.52744	0.126603	0.0205329	0.0453726	0.457432	Zhejiang	Pujiang County, Jinhua City
1648	枳壳	Aurantii Fructus	Fructus & semen	0.003--0.01	3.51663	0.225461	0.0073117	0.0165264	0.880909	Chongqing	Jiangjin District
1649	枳壳	Aurantii Fructus	Fructus & semen	0.003--0.01	3.68624	0.0334124	0.00780941	0	0.137505	Jiangxi	Fengcheng City, Yichun City
1650	枳壳	Aurantii Fructus	Fructus & semen	0.003--0.01	3.58557	0.0471811	0.00639744	0.00219912	0.102959	Jiangxi	Suichuan County, Ji'an City
1651	枳壳	Aurantii Fructus	Fructus & semen	0.003--0.01	3.56768	0.0972384	0.0147802	0.00661221	0.209841	Chongqing	Tongliang District
1652	枳壳	Aurantii Fructus	Fructus & semen	0.003--0.01	3.49088	0.0200159	0	0	0.0854142	Jiangxi	Xiajiang County, Ji'an City
1653	枳壳	Aurantii Fructus	Fructus & semen	0.003--0.01	3.21358	0.0518606	0	0	0.11728	Jiangxi	Ganxian District, Ganzhou City
1654	枳壳	Aurantii Fructus	Fructus & semen	0.003--0.01	7.12346	0.2609	0.0750099	0.00326992	0.625248	Jiangxi	Duchang County, Jiujiang City
1655	枳壳	Aurantii Fructus	Fructus & semen	0.003--0.01	4.6581	0.0564229	0.0197628	0	0.196443	Hunan	Yuanjiang City, Yiyang City
1656	枳壳	Aurantii Fructus	Fructus & semen	0.003--0.01	2.9216	0.155707	0.0182662	0.00740521	0.687006	Hunan	Yuanjiang City, Yiyang City
1657	枳壳	Aurantii Fructus	Fructus & semen	0.003--0.01	4.22055	0.0781436	0.00952003	0.00456168	0.172749	Jiangxi	Yongfeng County, Ji'an City
1658	枳壳	Aurantii Fructus	Fructus & semen	0.003--0.01	3.5986	0	0.0207207	0.00560561	0.418819	Hubei	Baokang County, Xiangyang City
1659	枳壳	Aurantii Fructus	Fructus & semen	0.003--0.01	4.36775	0.108443	0.0113045	0	0.939676	Jiangxi	Taihe County, Ji'an City
1660	枳壳	Aurantii Fructus	Fructus & semen	0.003--0.01	4.7106	0.114422	0.0257958	0.0044102	0.0718341	Hunan	Yuanjiang City, Yiyang City
1661	枳壳	Aurantii Fructus	Fructus & semen	0.003--0.01	4.94712	0.103966	0.018149	0	0.184255	Hubei	Zigui County, Yichang City
1662	枳壳	Aurantii Fructus	Fructus & semen	0.003--0.01	3.5986	0	0.0207207	0.00560561	0.418819	Hunan	Yuanjiang City, Yiyang City
1663	枳壳	Aurantii Fructus	Fructus & semen	0.003--0.01	1.05715	0.199141	0.0444644	0.00899281	0.658273	Hunan	Yueyang County, Yueyang City
1664	枳壳	Aurantii Fructus	Fructus & semen	0.003--0.01	4.81064	0.220297	0.0305693	0.0207921	0.540223	Jiangxi	Jishui County, Ji'an City
1665	枳壳	Aurantii Fructus	Fructus & semen	0.003--0.01	4.94712	0.103966	0.018149	0	0.184255	Jiangxi	Ganxian District, Ganzhou City
1666	枳壳	Aurantii Fructus	Fructus & semen	0.003--0.01	4.81925	0.128236	0.00867123	0	0.157792	Hunan	Hengyang City, Changning City
1667	枳壳	Aurantii Fructus	Fructus & semen	0.003--0.01	3.38419	0.0967083	0.0146564	0	0.157857	Sichuan	Jiangyou City, Mianyang City
1668	枳壳	Aurantii Fructus	Fructus & semen	0.003--0.01	4.90852	0.163457	0.0198604	0	0.37506	Sichuan	Xuanhan County, Dazhou City
1669	枳壳	Aurantii Fructus	Fructus & semen	0.003--0.01	5.14467	0.131292	0.0132778	0.0544986	0.140408	Hubei	Yunxi County, Shiyan City
1670	枳壳	Aurantii Fructus	Fructus & semen	0.003--0.01	8.2274	0.148507	0.0152341	0.0271388	0.233555	Hubei	Laifeng County, Enshi Tujia and Miao Autonomous Prefecture
1671	枳壳	Aurantii Fructus	Fructus & semen	0.003--0.01	5.63025	0.0661265	0.0258103	0	0.241096	Hubei	Baokang County, Xiangyang City
1672	枳壳	Aurantii Fructus	Fructus & semen	0.003--0.01	4.23441	0.189424	0.00986582	0.00937253	0.211425	Hubei	Laifeng County, Enshi Tujia and Miao Autonomous Prefecture
1673	枳壳	Aurantii Fructus	Fructus & semen	0.003--0.01	8.39749	0.110075	0.0125687	0.143362	0.242734	Jiangxi	Xiajiang County, Ji'an City
1674	枳壳	Aurantii Fructus	Fructus & semen	0.003--0.01	3.63888	0.059721	0	0	0.628403	Jiangxi	Zhangshu City, Yichun City
1675	枳壳	Aurantii Fructus	Fructus & semen	0.003--0.01	4.32585	0.0346984	0	0	0.239067	Jiangxi	Suichuan County, Ji'an City
1676	枳壳	Aurantii Fructus	Fructus & semen	0.003--0.01	3.87846	0.0211053	0	0	0.113666	Jiangxi	Yongfeng County, Ji'an City
1677	枳壳	Aurantii Fructus	Fructus & semen	0.003--0.01	3.78059	0.0221934	0.00615579	0	0.147583	Jiangxi	Duchang County, Jiujiang City
1678	枳壳	Aurantii Fructus	Fructus & semen	0.003--0.01	5.17953	0.0438259	0	0	0.164925	Zhejiang	Quzhou City
1679	枳壳	Aurantii Fructus	Fructus & semen	0.003--0.01	3.82901	0.0112624	0	0	0.0550958	Zhejiang	Mohuan Township, Longyou County, Quzhou City
1680	枳壳	Aurantii Fructus	Fructus & semen	0.003--0.01	4.00291	0	0	0	0	Sichuan	Qingyu Township, Tongjiang County, Bazhong City
1681	枳壳	Aurantii Fructus	Fructus & semen	0.003--0.01	5.38355	0.195324	0.0152577	0.00163942	0.0502394	Hunan	Hanshou County, Changde City
1682	枳壳	Aurantii Fructus	Fructus & semen	0.003--0.01	5.88621	0.0123594	0	0	0.0975754	Zhejiang	Dongtou District, Wenzhou City
1683	枳壳	Aurantii Fructus	Fructus & semen	0.003--0.01	4.75322	0	0	0.0204328	0	Jiangxi	Zhangshu City, Yichun City
1684	枳壳	Aurantii Fructus	Fructus & semen	0.003--0.01	6.86089	1.35363	0.221565	0.00364779	3.01851	Jiangxi	Jishui County, Ji'an City
1685	枳壳	Aurantii Fructus	Fructus & semen	0.003--0.01	5.17229	0.0580417	0	0	0.216987	Jiangxi	Xingan County, Ji'an City
1686	枳壳	Aurantii Fructus	Fructus & semen	0.003--0.01	5.74259	0.36332	0	0	0.846682	Jiangxi	Fengcheng City, Yichun City
1687	枳壳	Aurantii Fructus	Fructus & semen	0.003--0.01	9.44281	0.352321	0.0219617	0.00659595	2.40563	Hunan	Yuanjiang City, Yiyang City
1688	枳壳	Aurantii Fructus	Fructus & semen	0.003--0.01	9.38719	0.350155	0.0220321	0.00790465	2.36865	Hunan	Yuanjiang City, Yiyang City
1689	枳壳	Aurantii Fructus	Fructus & semen	0.003--0.01	9.17996	0.408335	0.0403387	0.0164495	1.27648	Hunan	Yuanjiang City, Yiyang City
1690	枳壳	Aurantii Fructus	Fructus & semen	0.003--0.01	9.35532	0.265924	0.0245042	0.00429357	0.801458	Jiangxi	Ji'an City
1691	枳壳	Aurantii Fructus	Fructus & semen	0.003--0.01	8.13306	0.118261	0.0156063	0.0369692	0.478804	Zhejiang	Changshan County, Quzhou City
1692	枳壳	Aurantii Fructus	Fructus & semen	0.003--0.01	8.27499	0.116701	0.0151443	0.0385952	0.491502	Zhejiang	Changshan County, Quzhou City
1693	枳壳	Aurantii Fructus	Fructus & semen	0.003--0.01	5.73987	0.0474435	0.00620909	0.00312944	0.259481	Jiangxi	Xingan County, Ji'an City
1694	枳壳	Aurantii Fructus	Fructus & semen	0.003--0.01	5.6396	0.0471793	0.00556704	0.00284575	0.254302	Jiangxi	Xingan County, Ji'an City
1695	枳壳	Aurantii Fructus	Fructus & semen	0.003--0.01	9.89106	0.159125	0.00918924	0.0745091	0.54748	Hunan	Yuanjiang City, Yiyang City
1696	枳壳	Aurantii Fructus	Fructus & semen	0.003--0.01	9.80674	0.159404	0.0103965	0.0696874	0.531627	Hunan	Yuanjiang City, Yiyang City
1697	枳壳	Aurantii Fructus	Fructus & semen	0.003--0.01	6.46953	0.0700588	0.00805635	0.0196154	0.383379	Sichuan	Longchang City, Neijiang City
1698	枳壳	Aurantii Fructus	Fructus & semen	0.003--0.01	8.24241	1.41812	0.0169052	0.00561265	1.93401	Sichuan	Yingshan County, Nanchong City
1699	枳壳	Aurantii Fructus	Fructus & semen	0.003--0.01	8.38454	1.14632	0.0124129	0.00463351	1.84264	Sichuan	Yibin City
1700	枳壳	Aurantii Fructus	Fructus & semen	0.003--0.01	7.11	0.0598118	0	0.00295774	0.288234	Sichuan	Xuanhan County, Dazhou City
1701	枳壳	Aurantii Fructus	Fructus & semen	0.003--0.01	6.48694	0.0640486	0.00793025	0.0195386	0.386976	Sichuan	Cangxi County, Guangyuan City
1702	重楼	Paridis Rhizoma	Radix & rhizoma	0.003--0.009	3.09225	0.368065	0.215733	0.003007	1.10362	Sichuan	Jinniu District, Chengdu City
1703	重楼	Paridis Rhizoma	Radix & rhizoma	0.003--0.009	4.09129	0.349722	0.147028	0.0341525	0.889962	Nepal	Nepal
1704	重楼	Paridis Rhizoma	Radix & rhizoma	0.003--0.009	3.1421	0.428625	0.20369	0.00423397	1.04455	Sichuan	Shimian County, Ya'an City
1705	紫苏叶	Perillae Folium	Folium & cortex	0.005--0.01	13.9698	0.0930978	0.0183416	0.02555	0.515632	Guangxi	Xingning District, Nanning City
1706	紫苏叶	Perillae Folium	Folium & cortex	0.005--0.01	8.54972	1.25665	0.0156008	0.034	0.98734	Guangxi	Xingning District, Nanning City
1707	紫苏叶	Perillae Folium	Folium & cortex	0.005--0.01	11.4451	0.465394	0.0298325	0.04145	0.895549	Hunan	Chaoyang Street, Lingling District, Yongzhou City
1708	紫苏叶	Perillae Folium	Folium & cortex	0.005--0.01	6.98902	0.390607	0.0782945	0.04815	1.0034	Hunan	Nafu Village, Chaoyang Street, Lingling District, Yongzhou City
1709	紫苏叶	Perillae Folium	Folium & cortex	0.005--0.01	10.2687	0.440972	0.0480481	0.0257	0.552619	Hunan	Nibaling, Chaoyang Street, Lingling District, Yongzhou City
1710	紫苏叶	Perillae Folium	Folium & cortex	0.005--0.01	9.51692	0.144202	0.0386677	0.07755	0.365834	Hunan	Nibaling, Chaoyang Street, Lingling District, Yongzhou City
1711	紫苏叶	Perillae Folium	Folium & cortex	0.005--0.01	23.369	0.603811	0.0291764	0.153	1.09373	Guangxi	Yulin City
1712	紫苏叶	Perillae Folium	Folium & cortex	0.005--0.01	14.2772	0	0.0945545	0.00554455	1.27624	Henan	Qiaowan Village, Wangzhuang Town, Xinye County, Nanyang City
1713	紫苏叶	Perillae Folium	Folium & cortex	0.005--0.01	13.8867	0.476872	0.104469	0.00568405	1.12799	Guangxi	Yulin City
1714	紫苏叶	Perillae Folium	Folium & cortex	0.005--0.01	14.6895	0.589271	0.16869	0.0299562	3.82265	Henan	Nanyang City
1715	紫苏叶	Perillae Folium	Folium & cortex	0.005--0.01	14.4059	0.682871	0.049901	0.0274257	1.42376	Anhui	Bozhou City
1716	紫苏叶	Perillae Folium	Folium & cortex	0.005--0.01	14.4257	0.688218	0.0484158	0.0312871	1.41881	Anhui	Bozhou City
1717	紫苏叶	Perillae Folium	Folium & cortex	0.005--0.01	10.1917	0.418696	0.0558479	0.0063203	0.869164	Guangxi	Xiangshan District, Guilin City
1718	紫苏叶	Perillae Folium	Folium & cortex	0.005--0.01	13.9945	0.5049	0.107213	0.00519404	1.11721	Guangxi	Yulin City
1719	紫苏叶	Perillae Folium	Folium & cortex	0.005--0.01	8.99355	0.153204	0.0439409	0.00880068	0.7104	Guangxi	Dahua Yao Autonomous County, Hechi City
1720	紫苏叶	Perillae Folium	Folium & cortex	0.005--0.01	9.40671	0.127561	0.0359594	0.00607414	0.609129	Guangxi	Yulin City
1721	紫苏叶	Perillae Folium	Folium & cortex	0.005--0.01	14.6696	0.571656	0.159932	0.0275677	3.80474	Henan	Nanyang City
1722	紫苏叶	Perillae Folium	Folium & cortex	0.005--0.01	9.32536	0.170377	0.0669339	0.00874032	0.858832	Guangxi	Quanzhou County, Guilin City
1723	紫苏叶	Perillae Folium	Folium & cortex	0.005--0.01	9.51829	0.245556	0.0554764	0.010996	0.782205	Guangxi	Yuzhou District, Yulin City
1724	紫苏叶	Perillae Folium	Folium & cortex	0.005--0.01	16.9724	0.353846	0.0332347	0.0282051	0.920217	Henan	Qinyang County, Qinyang City
1725	紫苏叶	Perillae Folium	Folium & cortex	0.005--0.01	9.57275	0.320721	0.0456403	0.0108038	0.810875	Henan	Handong Town, Zhengyang County, Zhumadian City
1726	紫苏叶	Perillae Folium	Folium & cortex	0.005--0.01	16.0097	0.360777	0.0502913	0.0264078	0.76466	Henan	Qinyang County, Qinyang City
1727	紫苏叶	Perillae Folium	Folium & cortex	0.005--0.01	8.62609	0.249334	0.0408597	0.00571209	0.767051	Henan	Pingyu County, Zhumadian City
1728	紫苏叶	Perillae Folium	Folium & cortex	0.005--0.01	15.0862	0.57788	0.0639694	0.0975705	0.999216	Henan	Qinyang County, Qinyang City
1729	紫苏叶	Perillae Folium	Folium & cortex	0.005--0.01	9.49787	3.8538	0.118979	0.00932382	5.71573	Henan	Tongbai County, Nanyang City
1730	紫苏叶	Perillae Folium	Folium & cortex	0.005--0.01	12.0425	0.59327	0.0227273	0.0337466	1.17867	Henan	Qinyang County, Qinyang City
1731	紫苏叶	Perillae Folium	Folium & cortex	0.005--0.01	7.63459	0.249835	0.0390247	0.00487151	0.603784	Henan	Huangchuan County, Xinyang City
1732	紫苏叶	Perillae Folium	Folium & cortex	0.005--0.01	1.50602	0.215161	0.0196787	0.00341365	0.297892	Henan	Queshan County, Zhumadian City
1733	紫苏叶	Perillae Folium	Folium & cortex	0.005--0.01	21.5494	0.691194	0.125972	0.0578344	2.08009	Zhejiang	Haining City, Jiaxing City
1734	紫苏叶	Perillae Folium	Folium & cortex	0.005--0.01	12.3418	0.685278	0.122314	0.0262101	1.92509	Hubei	Zhongxiang City, Jingmen City
1735	紫苏叶	Perillae Folium	Folium & cortex	0.005--0.01	12.763	0.659086	0.172511	0.0206371	3.63755	Hebei	Anguo City, Baoding City
1736	紫苏叶	Perillae Folium	Folium & cortex	0.005--0.01	11.9511	0.238327	0.228989	0.015001	6.26068	Zhejiang	Haining City, Jiaxing City
1737	紫苏叶	Perillae Folium	Folium & cortex	0.005--0.01	7.47999	0.174837	0.0956728	0.010005	0.570535	Guangxi	Yulin City
1738	紫苏叶	Perillae Folium	Folium & cortex	0.005--0.01	14.9371	0.80004	0.474356	0.128617	6.32908	Sichuan	Xindu District, Chengdu City
1739	紫苏叶	Perillae Folium	Folium & cortex	0.005--0.01	13.8219	0.728938	0.174368	0.0137423	2.48257	Jiangsu	Suining County, Xuzhou City
1740	紫苏叶	Perillae Folium	Folium & cortex	0.005--0.01	15.5954	0.894716	0.287658	0.220032	5.74625	Henan	Tongbai County, Nanyang City
1741	紫苏叶	Perillae Folium	Folium & cortex	0.005--0.01	13.7357	0.971249	0.316266	0	7.06184	Hunan	Dong'an County, Yongzhou City
1742	紫苏叶	Perillae Folium	Folium & cortex	0.005--0.01	7.90857	0.52261	0.939409	0	3.81892	Hubei	Fubaoshan, Lichuan City, Enshi Tujia and Miao Autonomous Prefecture
1743	紫苏叶	Perillae Folium	Folium & cortex	0.005--0.01	11.8514	0.873262	0.19434	0.0627844	3.24777	Guangxi	Huangguan Town, Guanyang County, Guilin City
1744	紫苏叶	Perillae Folium	Folium & cortex	0.005--0.01	13.7212	1.01966	0.131553	1.02264	1.61438	Hunan	Luhong Town, Dong'an County, Yongzhou City
1745	紫苏叶	Perillae Folium	Folium & cortex	0.005--0.01	11.9992	1.11351	0.155145	2.16516	1.96092	Hunan	Luhong Town, Dong'an County, Yongzhou City
1746	紫苏叶	Perillae Folium	Folium & cortex	0.005--0.01	7.16144	0.101867	0	0	0.814337	Guangdong	Xiatai Town, Yingde City, Qingyuan City
1747	紫苏叶	Perillae Folium	Folium & cortex	0.005--0.01	7.53563	0.101333	0	0	0.772689	Guangdong	Xiatai Town, Yingde City, Qingyuan City
1748	紫苏叶	Perillae Folium	Folium & cortex	0.005--0.01	13.2285	0.266885	0.117715	0.99093	1.69722	Hubei	Macheng City, Huanggang City
1749	紫苏叶	Perillae Folium	Folium & cortex	0.005--0.01	13.9911	0.634973	0.129357	0.072134	1.6373	Hubei	Zhengguang pharmaceutical planting garden, Jiuzihe Town, Luotian County, Huanggang City
1750	紫苏叶	Perillae Folium	Folium & cortex	0.005--0.01	7.06245	0.645264	0.433478	0	1.56621	Jiangsu	Jiangsu
1751	紫苏叶	Perillae Folium	Folium & cortex	0.005--0.01	0	0	0	0	0	Guangdong	Dawan Town, Yingde City, Qingyuan City
1752	紫苏叶	Perillae Folium	Folium & cortex	0.005--0.01	7.69492	0.238204	0.0295555	0.00557113	0.870839	Hubei	Xinghua Township, Hongan County, Huanggang City
1753	紫苏叶	Perillae Folium	Folium & cortex	0.005--0.01	11.9883	0.369294	0.0465181	0.00330017	1.3016	Hubei	Xinghua Township, Hongan County, Huanggang City
1754	紫苏叶	Perillae Folium	Folium & cortex	0.005--0.01	14.1062	1.26397	0.174496	0.00618321	4.52627	Hubei	Xiangchang Village, Fenxiang Town, Yiling District, Yichang City
1755	紫苏叶	Perillae Folium	Folium & cortex	0.005--0.01	16.1822	0.264842	0.0366393	0.00488313	0.897469	Hubei	Puxihe Village, Fenxiang Town, Yiling District, Yichang City
1756	紫苏叶	Perillae Folium	Folium & cortex	0.005--0.01	11.173	0.390715	0.0666993	0.00294193	1.73958	Hubei	Fenxiang Town, Yiling District, Yichang City
1757	紫苏叶	Perillae Folium	Folium & cortex	0.005--0.01	12.5105	0.192365	0.0394902	0.00965004	1.29614	Guangdong	Qingyuan City
1758	紫苏叶	Perillae Folium	Folium & cortex	0.005--0.01	12.7636	0.297105	0.0517416	0.00983145	1.48336	Guangdong	Qingyuan City
1759	紫苏叶	Perillae Folium	Folium & cortex	0.005--0.01	14.4627	0.488944	0.045736	0.00855986	1.28998	Hubei	Xiaogan City
1760	紫苏叶	Perillae Folium	Folium & cortex	0.005--0.01	19.6581	0.589983	0.168071	0.0103741	3.45805	Hunan	Paitou Township, Xiangtan County, Xiangtan City
1761	紫苏叶	Perillae Folium	Folium & cortex	0.005--0.01	10.7286	0.181388	0.0348618	0.0183068	1.32061	Guangdong	Gap Andrographis base in Qingyuan City
1762	紫苏叶	Perillae Folium	Folium & cortex	0.005--0.01	13.638	0.753047	0.280164	0.0164549	3.39146	Henan	Huashi Town, Xiangtan County, Xiangtan City
1763	紫苏叶	Perillae Folium	Folium & cortex	0.005--0.01	6.14739	0.380457	0.0331859	0.00984054	1.38372	Yunnan	Puzhehei Village, Shuanglongying Town, Qiubei County, Wenshan Zhuang and Miao Autonomous Prefecture
1764	紫苏叶	Perillae Folium	Folium & cortex	0.005--0.01	20.5375	0.416295	0.02522	0.0112926	1.66726	Jiangxi	Poyang County, Shangrao City
1765	紫苏叶	Perillae Folium	Folium & cortex	0.005--0.01	14.2551	0.554295	0.0696747	0.00747804	1.93918	Jiangxi	Chongren County, Fuzhou City
1766	紫苏叶	Perillae Folium	Folium & cortex	0.005--0.01	8.17893	1.31781	0.270906	0.0134316	3.2717	Jiangxi	Chongren County, Fuzhou City
1767	紫苏叶	Perillae Folium	Folium & cortex	0.005--0.01	8.30165	1.20402	0.287784	0.00781888	2.07125	Jiangxi	Wanzai County, Yichun City
1768	紫苏叶	Perillae Folium	Folium & cortex	0.005--0.01	8.47874	1.4246	0.308713	0.00551518	2.56326	Jiangxi	Poyang County, Shangrao City
1769	紫苏叶	Perillae Folium	Folium & cortex	0.005--0.01	16.8223	0.461568	0.0544231	0.0134559	1.62993	Jiangxi	Poyang County, Shangrao City
1770	紫苏叶	Perillae Folium	Folium & cortex	0.005--0.01	13.4971	0.381262	0.115935	0.0113976	1.21872	Jiangxi	Chongren County, Fuzhou City
1771	紫苏叶	Perillae Folium	Folium & cortex	0.005--0.01	14.3156	0.295663	0.290191	0.00855551	1.95086	Jiangsu	Wujiang District, Suzhou City
1772	紫苏叶	Perillae Folium	Folium & cortex	0.005--0.01	13.7262	1.35556	0.0610576	0.012008	2.25416	Jiangxi	Chongren County, Fuzhou City
1773	紫苏叶	Perillae Folium	Folium & cortex	0.005--0.01	18.0462	0.570575	0.107867	0.0178985	3.52869	Jiangxi	Wanzai County, Yichun City
