# Supplementary material for: Heavy Metal Contaminations in Herbal Medicines: Determination, Comprehensive Risk Assessments, and Solutions
Source: Front Pharmacol. 2021 Jan 14;11:595335. doi: 10.3389/fphar.2020.595335 (PMC7883644; doi:10.3389/fphar.2020.595335)
Supplement: Supplementary file 3 [file datasheet3.xlsx]

## Sheet: EDI
		Cu						As						Cd						Hg						Hg
Herbal medicine	Medicinal property	Max	>PTDI	Min	>PTDI	Mean	>PTDI	Max	>PTDI	Min	>1	Mean	>PTDI	Max	>PTDI	Min	>PTDI	Mean	>PTDI	Max	>PTDI	Min	>PTDI	Mean	>PTDI	Max	>PTDI	Min	>PTDI	Mean	>PTDI
Ginkgo Semen	Fructus & semen	0.000985972	FALSE	0.000588003	FALSE	0.000740563	FALSE	3.40006e-05	FALSE	8.15618e-06	FALSE	1.72958e-05	FALSE	2.10215e-05	FALSE	1.08836e-06	FALSE	1.10549e-05	FALSE	9.1991e-07	FALSE	5.75621e-07	FALSE	8.01492e-07	FALSE	0.000659172	FALSE	1.10648e-05	FALSE	0.000235605	FALSE
Paeoniae radix alba	Radix & rhizoma	0.00134997	FALSE	0.0011785	FALSE	0.00127984	FALSE	1.40274e-05	FALSE	1.07886e-05	FALSE	1.21279e-05	FALSE	1.28407e-05	FALSE	1.12215e-05	FALSE	1.21293e-05	FALSE	1.07702e-06	FALSE	8.40704e-07	FALSE	9.94581e-07	FALSE	3.68783e-05	FALSE	1.03802e-05	FALSE	2.07129e-05	FALSE
Atractylodis Macrocephalae Rhizoma	Radix & rhizoma	0.00271582	FALSE	0.00228632	FALSE	0.00252542	FALSE	4.57247e-05	FALSE	2.62892e-05	FALSE	3.28663e-05	FALSE	0.00014817	FALSE	2.07567e-05	FALSE	6.32664e-05	FALSE	1.29564e-06	FALSE	5.96194e-07	FALSE	9.42598e-07	FALSE	0.000312672	FALSE	2.86171e-05	FALSE	0.0001244	FALSE
Angelicae Dahuricae Radix	Radix & rhizoma	0.0027304	FALSE	0.00153364	FALSE	0.00193995	FALSE	6.45986e-05	FALSE	4.3757e-05	FALSE	5.44483e-05	FALSE	1.63246e-05	FALSE	4.95338e-06	FALSE	8.9937e-06	FALSE	2.61496e-06	FALSE	4.55405e-07	FALSE	1.29002e-06	FALSE	9.33007e-05	FALSE	8.00236e-05	FALSE	8.69112e-05	FALSE
Lilii Bulbus	Folium & cortex	0.00171946	FALSE	0.000820751	FALSE	0.00135634	FALSE	2.68047e-05	FALSE	9.65006e-06	FALSE	1.58516e-05	FALSE	0.000430586	FALSE	2.41664e-05	FALSE	0.000214987	FALSE	1.14303e-06	FALSE	9.36803e-07	FALSE	1.07287e-06	FALSE	8.22469e-05	FALSE	1.80992e-05	FALSE	4.30901e-05	FALSE
Isatidis Radix	Radix & rhizoma	0.00127893	FALSE	0.000451286	FALSE	0.000787615	FALSE	0.00014886	FALSE	2.73841e-05	FALSE	7.98427e-05	FALSE	4.91486e-05	FALSE	1.83819e-05	FALSE	3.13289e-05	FALSE	8.52511e-07	FALSE	6.53141e-07	FALSE	7.36532e-07	FALSE	0.000251897	FALSE	3.03094e-05	FALSE	0.000112765	FALSE
Menthae Haplocalycis Herba	Herba & others	0.00257209	FALSE	0.0004138	FALSE	0.000965385	FALSE	0.000225294	FALSE	2.91956e-06	FALSE	3.67028e-05	FALSE	6.18e-05	FALSE	1.2e-06	FALSE	1.16595e-05	FALSE	8.91e-05	FALSE	1.88492e-07	FALSE	8.15589e-06	FALSE	0.000709197	FALSE	1.85185e-05	FALSE	0.000198429	FALSE
Glehniae Radix	Radix & rhizoma	0.00193866	FALSE	0.00137615	FALSE	0.00160426	FALSE	3.42062e-05	FALSE	2.24862e-05	FALSE	2.97243e-05	FALSE	1.72982e-05	FALSE	6.23812e-06	FALSE	1.01707e-05	FALSE	9.28031e-07	FALSE	6.86758e-07	FALSE	8.39901e-07	FALSE	3.59431e-05	FALSE	2.05458e-05	FALSE	2.69913e-05	FALSE
Bupleuri Radix	Radix & rhizoma	0.00108533	FALSE	0.000837194	FALSE	0.000964673	FALSE	2.95382e-05	FALSE	2.34292e-05	FALSE	2.66154e-05	FALSE	4.20981e-05	FALSE	4.47811e-06	FALSE	1.70294e-05	FALSE	1.78664e-06	FALSE	1.15619e-06	FALSE	1.56427e-06	FALSE	0.000144875	FALSE	0.000107949	FALSE	0.0001242	FALSE
Plantaginis Herba	Herba & others	0.0155411	FALSE	0.000579335	FALSE	0.00566445	FALSE	0.00726678	1	2.54828e-05	FALSE	0.00135881	FALSE	0.000511093	FALSE	5.02688e-06	FALSE	0.000115942	FALSE	0.000191722	FALSE	1.85382e-06	FALSE	1.28122e-05	FALSE	0.0235612	1	8.19232e-05	FALSE	0.00299182	FALSE
Citri Reticulatae Pericarpium	Fructus & semen	0.00179775	FALSE	0.000447323	FALSE	0.00116512	FALSE	0.000118094	FALSE	2.17345e-05	FALSE	5.76032e-05	FALSE	6.3947e-06	FALSE	3.93961e-06	FALSE	5.28441e-06	FALSE	1.46756e-06	FALSE	7.07416e-07	FALSE	1.04749e-06	FALSE	0.000177056	FALSE	0.000108613	FALSE	0.000150066	FALSE
Paeoniae Radix Rubra	Radix & rhizoma	0.0011522	FALSE	0.00067224	FALSE	0.000955879	FALSE	4.91057e-05	FALSE	2.16525e-05	FALSE	3.34332e-05	FALSE	1.70156e-05	FALSE	1.20137e-05	FALSE	1.52587e-05	FALSE	1.56411e-06	FALSE	5.52131e-07	FALSE	9.57117e-07	FALSE	8.42373e-05	FALSE	3.37135e-05	FALSE	6.32733e-05	FALSE
Chuanxiong Rhizoma	Radix & rhizoma	0.00205085	FALSE	0.00169204	FALSE	0.00183911	FALSE	3.07033e-05	FALSE	2.27662e-05	FALSE	2.56196e-05	FALSE	0.000118163	FALSE	5.89808e-05	FALSE	7.91443e-05	FALSE	2.15129e-06	FALSE	9.7827e-07	FALSE	1.5442e-06	FALSE	0.000185821	FALSE	0.000108728	FALSE	0.000135753	FALSE
Andrographis Herba	Herba & others	0.00194307	FALSE	0.00049292	FALSE	0.000999926	FALSE	0.00120591	FALSE	3.49841e-06	FALSE	0.000107662	FALSE	0.000831835	1	2.42865e-06	FALSE	0.000129915	FALSE	5.22335e-05	FALSE	1.95469e-07	FALSE	5.11022e-06	FALSE	0.00263308	FALSE	1.40995e-05	FALSE	0.000421222	FALSE
Rhei Radix et Rhizoma	Radix & rhizoma	0.00153104	FALSE	0.000699682	FALSE	0.00100776	FALSE	4.77531e-05	FALSE	2.61513e-05	FALSE	3.89553e-05	FALSE	2.51869e-05	FALSE	1.43431e-05	FALSE	1.94951e-05	FALSE	7.10358e-06	FALSE	4.26567e-07	FALSE	2.77774e-06	FALSE	0.000332702	FALSE	0.000116887	FALSE	0.0002072	FALSE
Isatidis Folium	Folium & cortex	0.0040765	FALSE	0.000215139	FALSE	0.00156007	FALSE	0.000600324	FALSE	1.32861e-05	FALSE	0.000223253	FALSE	0.000364245	FALSE	2.37127e-06	FALSE	8.49464e-05	FALSE	4.92621e-05	FALSE	3.79335e-07	FALSE	4.88372e-06	FALSE	0.00214091	FALSE	3.43765e-05	FALSE	0.000571488	FALSE
Salviae Miltiorrhizae Radix et Rhizoma	Radix & rhizoma	0.00268438	FALSE	0.000591173	FALSE	0.00184356	FALSE	0.000167002	FALSE	1.5163e-05	FALSE	9.00064e-05	FALSE	7.81951e-06	FALSE	3.82141e-06	FALSE	5.61665e-06	FALSE	1.87961e-06	FALSE	6.98954e-07	FALSE	1.31163e-06	FALSE	0.000229129	FALSE	6.24345e-05	FALSE	0.000133222	FALSE
Angelicae Sinensis Radix	Radix & rhizoma	0.00221844	FALSE	0.00122826	FALSE	0.00185782	FALSE	5.45094e-05	FALSE	4.98346e-05	FALSE	5.19472e-05	FALSE	1.04879e-05	FALSE	5.3557e-06	FALSE	7.24495e-06	FALSE	1.33643e-06	FALSE	5.69853e-07	FALSE	1.02867e-06	FALSE	7.92039e-05	FALSE	5.65453e-05	FALSE	6.62343e-05	FALSE
Codonopsis Radix	Radix & rhizoma	0.0041534	FALSE	0.00321172	FALSE	0.00358371	FALSE	0.000216094	FALSE	8.18558e-05	FALSE	0.000148734	FALSE	2.95772e-05	FALSE	1.53581e-05	FALSE	2.03905e-05	FALSE	5.28977e-06	FALSE	1.94614e-06	FALSE	3.13838e-06	FALSE	0.000262992	FALSE	9.79172e-05	FALSE	0.000166668	FALSE
Rehmanniae Radix	Radix & rhizoma	0.0012475	FALSE	0.00073437	FALSE	0.000958287	FALSE	0.000279847	FALSE	8.27874e-05	FALSE	0.000169181	FALSE	9.70816e-06	FALSE	8.71608e-06	FALSE	9.09739e-06	FALSE	2.36405e-06	FALSE	1.05491e-06	FALSE	1.84413e-06	FALSE	0.000390456	FALSE	0.000175142	FALSE	0.000269165	FALSE
Eucommiae Cortex	Folium & cortex	0.000913751	FALSE	0.000821021	FALSE	0.00085812	FALSE	2.3113e-05	FALSE	1.98854e-05	FALSE	2.18609e-05	FALSE	2.36387e-05	FALSE	1.93546e-05	FALSE	2.13124e-05	FALSE	1.85945e-06	FALSE	1.07302e-06	FALSE	1.40968e-06	FALSE	0.000274052	FALSE	0.00023848	FALSE	0.000258554	FALSE
Glycyrrhizae Radix et Rhizoma	Radix & rhizoma	0.00133671	FALSE	0.00120797	FALSE	0.00129133	FALSE	5.25562e-05	FALSE	2.01426e-05	FALSE	3.2019e-05	FALSE	4.80395e-06	FALSE	1.41085e-06	FALSE	2.75044e-06	FALSE	1.27921e-06	FALSE	4.35972e-07	FALSE	8.25156e-07	FALSE	4.99185e-05	FALSE	2.73738e-05	FALSE	3.61538e-05	FALSE
Puerariae Lobatae Radix	Radix & rhizoma	0.0028475	FALSE	0.0004275	FALSE	0.00147635	FALSE	0.000375	FALSE	1.75e-05	FALSE	8.52027e-05	FALSE	0.0002275	FALSE	5e-06	FALSE	4.93919e-05	FALSE	9.75e-06	FALSE	2.5e-07	FALSE	1.7625e-06	FALSE	0.00135	FALSE	2.5e-06	FALSE	0.000280234	FALSE
Lycii Fructus	Fructus & semen	0.00229927	FALSE	0.000605896	FALSE	0.00144981	FALSE	0.000204828	FALSE	2.11713e-06	FALSE	1.54395e-05	FALSE	6.34765e-05	FALSE	1.71226e-06	FALSE	1.31821e-05	FALSE	3.0692e-06	FALSE	2.10371e-07	FALSE	9.68847e-07	FALSE	0.000339156	FALSE	6.35452e-06	FALSE	4.53009e-05	FALSE
Pogostemonis Herba	Herba & others	0.00209446	FALSE	0.00168152	FALSE	0.00192876	FALSE	0.000136665	FALSE	2.53615e-05	FALSE	9.14628e-05	FALSE	2.10689e-05	FALSE	1.58635e-05	FALSE	1.91267e-05	FALSE	2.35596e-06	FALSE	1.47465e-06	FALSE	1.8447e-06	FALSE	0.000720508	FALSE	0.00024409	FALSE	0.000534529	FALSE
Desmodii Styracifolii Herba	Herba & others	0.012356	FALSE	0.00232764	FALSE	0.00590466	FALSE	0.00130801	FALSE	6.3623e-05	FALSE	0.000400551	FALSE	0.00119348	1	3.36555e-05	FALSE	0.000293274	FALSE	0.00103071	1	1.41114e-06	FALSE	3.68318e-05	FALSE	0.00562397	1	0.00011167	FALSE	0.0017774	FALSE
Polygoni Multiflori Radix	Radix & rhizoma	0.000457221	FALSE	0.000158365	FALSE	0.000263323	FALSE	3.45524e-05	FALSE	4.07175e-06	FALSE	1.45345e-05	FALSE	8.26675e-06	FALSE	2.66624e-06	FALSE	6.33068e-06	FALSE	4.12446e-07	FALSE	2.98217e-07	FALSE	3.40373e-07	FALSE	6.76329e-05	FALSE	1.50654e-05	FALSE	4.03294e-05	FALSE
Nelumbinis Folium	Folium & cortex	0.00067862	FALSE	0.000491367	FALSE	0.000561975	FALSE	3.48424e-05	FALSE	2.89909e-05	FALSE	3.27266e-05	FALSE	1.21629e-05	FALSE	3.69307e-06	FALSE	8.79071e-06	FALSE	2.90791e-06	FALSE	1.67278e-06	FALSE	2.25511e-06	FALSE	0.000130255	FALSE	5.47407e-05	FALSE	9.91453e-05	FALSE
Carthami Flos	Flos	0.00345354	FALSE	0.00139236	FALSE	0.00195957	FALSE	0.000490656	FALSE	8.03054e-06	FALSE	9.1095e-05	FALSE	3.90615e-05	FALSE	1.32757e-06	FALSE	1.44456e-05	FALSE	8.49913e-05	FALSE	1.81662e-07	FALSE	4.28669e-06	FALSE	0.000518503	FALSE	1.3341e-05	FALSE	0.000194749	FALSE
Hedysari Radix	Radix & rhizoma	0.00270743	FALSE	0.00202179	FALSE	0.00241165	FALSE	0.000110184	FALSE	9.11225e-05	FALSE	0.00010262	FALSE	1.14363e-05	FALSE	9.97471e-06	FALSE	1.05854e-05	FALSE	4.53228e-05	FALSE	8.88266e-07	FALSE	1.5826e-05	FALSE	0.000129823	FALSE	0.000103206	FALSE	0.000117104	FALSE
Magnoliae Officinalis Cortex	Folium & cortex	0.000843431	FALSE	0.000774174	FALSE	0.000806334	FALSE	2.80444e-05	FALSE	1.59145e-05	FALSE	2.07801e-05	FALSE	1.90308e-05	FALSE	1.41546e-05	FALSE	1.58312e-05	FALSE	2.75583e-06	FALSE	1.25369e-06	FALSE	2.00543e-06	FALSE	0.000745055	FALSE	0.000303219	FALSE	0.000479394	FALSE
Piperis Fructus	Fructus & semen	0.000315949	FALSE	0.000289274	FALSE	0.000303459	FALSE	1.01309e-06	FALSE	3.12273e-07	FALSE	6.62681e-07	FALSE	2.75088e-07	FALSE	1.42234e-07	FALSE	1.90582e-07	FALSE	2.97135e-07	FALSE	1.08686e-07	FALSE	2.22766e-07	FALSE	2.6454e-06	FALSE	4.40832e-07	FALSE	1.36137e-06	FALSE
Zanthoxyli Pericarpium	Fructus & semen	0.000637046	FALSE	0.000554688	FALSE	0.000584894	FALSE	1.93496e-05	FALSE	1.40203e-05	FALSE	1.59805e-05	FALSE	5.77285e-06	FALSE	3.20385e-06	FALSE	4.3622e-06	FALSE	1.6003e-06	FALSE	7.38095e-07	FALSE	1.24935e-06	FALSE	0.000102303	FALSE	6.33584e-05	FALSE	8.89879e-05	FALSE
Citri Grandis Exocarpium	Fructus & semen	0.000691298	FALSE	0.000222921	FALSE	0.00051543	FALSE	1.38203e-05	FALSE	2.29346e-06	FALSE	9.39034e-06	FALSE	5.00258e-07	FALSE	5.00258e-07	FALSE	5.00258e-07	FALSE	9.50008e-07	FALSE	2.74785e-07	FALSE	5.29657e-07	FALSE	2.50557e-05	FALSE	5.43787e-06	FALSE	1.84076e-05	FALSE
Phellodendri Chinensis Cortex	Folium & cortex	0.000831554	FALSE	0.000364943	FALSE	0.000634574	FALSE	2.23257e-05	FALSE	1.43187e-05	FALSE	1.86504e-05	FALSE	4.68892e-05	FALSE	1.07673e-06	FALSE	1.87281e-05	FALSE	1.41256e-06	FALSE	1.06838e-06	FALSE	1.21572e-06	FALSE	0.000127503	FALSE	4.26981e-05	FALSE	7.73642e-05	FALSE
Polygonati Rhizoma	Radix & rhizoma	0.00098855	FALSE	0.000769608	FALSE	0.000879074	FALSE	0.000164017	FALSE	7.43922e-05	FALSE	0.000113184	FALSE	0.000185585	FALSE	5.18558e-05	FALSE	0.000101367	FALSE	3.1174e-06	FALSE	1.08432e-06	FALSE	1.88283e-06	FALSE	0.000282144	FALSE	0.000124497	FALSE	0.000205992	FALSE
Coptidis Rhizoma	Radix & rhizoma	0.00173	FALSE	0.00062	FALSE	0.00115179	FALSE	6.5e-05	FALSE	9.16667e-06	FALSE	2.45621e-05	FALSE	0.000105	FALSE	1.41667e-05	FALSE	5e-05	FALSE	1.30833e-05	FALSE	8.33333e-08	FALSE	1.50303e-06	FALSE	0.000814167	FALSE	6.41667e-05	FALSE	0.000273644	FALSE
Astragali Radix	Radix & rhizoma	0.00441789	FALSE	0.00246699	FALSE	0.00320308	FALSE	0.000121772	FALSE	4.74546e-05	FALSE	9.10626e-05	FALSE	6.78616e-05	FALSE	4.1853e-06	FALSE	2.65611e-05	FALSE	9.21698e-05	FALSE	1.22139e-06	FALSE	3.2235e-05	FALSE	0.000117227	FALSE	4.76977e-05	FALSE	8.79081e-05	FALSE
Scutellariae Radix	Radix & rhizoma	0.00212045	FALSE	0.0013764	FALSE	0.00167313	FALSE	8.37807e-05	FALSE	2.47227e-05	FALSE	4.5341e-05	FALSE	2.37255e-06	FALSE	1.43799e-06	FALSE	1.80604e-06	FALSE	1.02188e-06	FALSE	3.20993e-07	FALSE	6.87062e-07	FALSE	0.000104898	FALSE	3.86683e-05	FALSE	6.34781e-05	FALSE
Curcumae Longae Rhizoma	Radix & rhizoma	0.00183173	FALSE	0.000662573	FALSE	0.00127061	FALSE	7.27648e-05	FALSE	4.2289e-05	FALSE	5.85635e-05	FALSE	0.00103306	1	9.80331e-06	FALSE	0.000496119	FALSE	2.15188e-06	FALSE	5.41111e-07	FALSE	1.2688e-06	FALSE	0.000585834	FALSE	0.00013993	FALSE	0.000332465	FALSE
Fagopyri Dibotryis Rhizoma	Radix & rhizoma	0.00405957	FALSE	0.00300803	FALSE	0.0034957	FALSE	0.000372438	FALSE	0.000262134	FALSE	0.000308432	FALSE	0.00012077	FALSE	9.65596e-05	FALSE	0.000111162	FALSE	3.49285e-05	FALSE	3.074e-06	FALSE	1.41646e-05	FALSE	0.000611526	FALSE	0.000490232	FALSE	0.00055175	FALSE
Lonicerae Japonicae Flos	Flos	0.00457814	FALSE	0.0019249	FALSE	0.00272356	FALSE	0.000256004	FALSE	3.56635e-06	FALSE	6.71491e-05	FALSE	0.000350488	FALSE	2.35803e-06	FALSE	6.83198e-05	FALSE	0.000199419	FALSE	3.48745e-07	FALSE	1.69279e-05	FALSE	0.00824605	1	1.85203e-05	FALSE	0.000729257	FALSE
Schizonepetae Herba	Herba & others	0.00127042	FALSE	0.00116166	FALSE	0.00122754	FALSE	5.7275e-05	FALSE	4.32248e-05	FALSE	5.06952e-05	FALSE	1.63513e-05	FALSE	1.27916e-05	FALSE	1.45492e-05	FALSE	4.54441e-06	FALSE	1.18447e-06	FALSE	2.6892e-06	FALSE	0.000395721	FALSE	0.00014892	FALSE	0.000293199	FALSE
Platycodonis Radix	Radix & rhizoma	0.000850923	FALSE	0.000581488	FALSE	0.00075803	FALSE	2.07832e-05	FALSE	1.66499e-05	FALSE	1.87925e-05	FALSE	1.57516e-05	FALSE	1.34044e-05	FALSE	1.42898e-05	FALSE	3.1006e-06	FALSE	9.37638e-07	FALSE	1.73108e-06	FALSE	4.06157e-05	FALSE	3.62534e-05	FALSE	3.83742e-05	FALSE
Chrysanthemi Flos	Flos	0.0028533	FALSE	0.000362585	FALSE	0.00178808	FALSE	0.000463182	FALSE	6.70255e-06	FALSE	4.64207e-05	FALSE	0.000164608	FALSE	5.15648e-06	FALSE	5.02949e-05	FALSE	0.00144821	1	1.96194e-07	FALSE	5.41546e-05	FALSE	0.000895935	FALSE	7.56981e-06	FALSE	0.000176747	FALSE
Cassiae Semen	Fructus & semen	0.00242289	FALSE	0.00176142	FALSE	0.00206784	FALSE	1.20643e-05	FALSE	3.59549e-06	FALSE	8.45e-06	FALSE	6.0385e-06	FALSE	1.44994e-06	FALSE	3.82021e-06	FALSE	9.80327e-07	FALSE	5.32814e-07	FALSE	7.63465e-07	FALSE	8.7654e-06	FALSE	2.64743e-06	FALSE	6.54408e-06	FALSE
Sophorae Flavescentis Radix	Radix & rhizoma	0.00120034	FALSE	0.0011657	FALSE	0.00118713	FALSE	4.52342e-05	FALSE	3.14074e-05	FALSE	3.83128e-05	FALSE	3.05975e-06	FALSE	2.92025e-06	FALSE	3.01247e-06	FALSE	6.41169e-07	FALSE	4.6915e-07	FALSE	5.31906e-07	FALSE	7.07883e-05	FALSE	3.97292e-05	FALSE	5.62663e-05	FALSE
Farfarae Flos	Flos	0.00376338	FALSE	0.000790644	FALSE	0.00204893	FALSE	0.000544739	FALSE	3.5017e-05	FALSE	0.000157306	FALSE	5.59634e-05	FALSE	5e-06	FALSE	1.47349e-05	FALSE	4.78755e-05	FALSE	1.89015e-07	FALSE	2.26634e-06	FALSE	0.00124391	FALSE	4.28941e-05	FALSE	0.000266527	FALSE
Forsythiae Fructus	Fructus & semen	0.00373415	FALSE	0.00138342	FALSE	0.00240796	FALSE	0.000471409	FALSE	3.16803e-06	FALSE	4.78245e-05	FALSE	9.70766e-05	FALSE	2.48907e-06	FALSE	1.33066e-05	FALSE	0.00100528	1	2.70776e-07	FALSE	5.50054e-05	FALSE	0.00250297	FALSE	1.21072e-05	FALSE	0.000344787	FALSE
Nelumbinis Semen	Fructus & semen	0.00487145	FALSE	0.00266251	FALSE	0.00384406	FALSE	4.03171e-05	FALSE	1.3278e-05	FALSE	2.2869e-05	FALSE	2.18112e-05	FALSE	1.94305e-05	FALSE	2.02327e-05	FALSE	1.73675e-06	FALSE	8.40687e-07	FALSE	1.244e-06	FALSE	2.60272e-05	FALSE	4.03757e-06	FALSE	1.15218e-05	FALSE
Siraitiae Fructus	Fructus & semen	0.00212356	FALSE	0.00171818	FALSE	0.00192074	FALSE	0.000152532	FALSE	2.9615e-06	FALSE	5.36468e-05	FALSE	1.13498e-05	FALSE	3.14383e-06	FALSE	6.0237e-06	FALSE	2.18416e-06	FALSE	7.83125e-07	FALSE	1.41111e-06	FALSE	0.00037293	FALSE	1.23587e-05	FALSE	0.000135139	FALSE
Ephedrae Radix et Rhizoma	Radix & rhizoma	0.000644161	FALSE	0.000542335	FALSE	0.000593248	FALSE	8.38616e-05	FALSE	5.99113e-05	FALSE	7.18864e-05	FALSE	1.44762e-05	FALSE	1.36009e-05	FALSE	1.40385e-05	FALSE	2.59613e-06	FALSE	6.32287e-07	FALSE	1.61421e-06	FALSE	0.000138633	FALSE	2.06294e-06	FALSE	8.59584e-05	FALSE
Ophiopogonis Radix	Radix & rhizoma	0.00061027	FALSE	0.000392055	FALSE	0.000532813	FALSE	6.58589e-05	FALSE	1.63318e-05	FALSE	4.32533e-05	FALSE	4.17859e-05	FALSE	8.11881e-06	FALSE	2.88566e-05	FALSE	1.11066e-06	FALSE	5.77347e-07	FALSE	8.12764e-07	FALSE	5.12029e-05	FALSE	2.40163e-05	FALSE	3.93675e-05	FALSE
Rosae Rugosae Flos	Flos	0.000844744	FALSE	0.000251684	FALSE	0.000580704	FALSE	1.08169e-05	FALSE	4.57992e-06	FALSE	8.06285e-06	FALSE	4.29916e-06	FALSE	9.13288e-07	FALSE	2.3842e-06	FALSE	7.59634e-07	FALSE	3.62142e-07	FALSE	5.22916e-07	FALSE	6.63579e-05	FALSE	2.06974e-05	FALSE	4.51096e-05	FALSE
Radix Changii	Radix & rhizoma	0.000403221	FALSE	0.000336553	FALSE	0.000362224	FALSE	6.80648e-06	FALSE	4.98461e-06	FALSE	6.13279e-06	FALSE	4.11023e-06	FALSE	2.67475e-06	FALSE	3.18252e-06	FALSE	8.83715e-07	FALSE	7.47569e-07	FALSE	8.21682e-07	FALSE	1.50468e-05	FALSE	4.09575e-06	FALSE	9.35553e-06	FALSE
Chaenomelis Fructus	Fructus & semen	0.00239698	FALSE	0.000272313	FALSE	0.000882333	FALSE	0.000214541	FALSE	1.52969e-06	FALSE	1.42126e-05	FALSE	1.01751e-05	FALSE	9.4363e-07	FALSE	4.59294e-06	FALSE	9.91029e-05	FALSE	1.57599e-07	FALSE	3.55951e-06	FALSE	0.000938559	FALSE	1.77191e-06	FALSE	5.9184e-05	FALSE
Radix Arctii Lappae	Radix & rhizoma	0.00743197	FALSE	0.00662581	FALSE	0.00702957	FALSE	6.01401e-05	FALSE	5.65959e-05	FALSE	5.86797e-05	FALSE	6.55837e-05	FALSE	6.03563e-05	FALSE	6.25746e-05	FALSE	9.18379e-07	FALSE	5.22182e-07	FALSE	6.71924e-07	FALSE	7.36083e-05	FALSE	5.33829e-05	FALSE	6.43737e-05	FALSE
Ligustri Lucidi Fructus	Fructus & semen	0.00384391	FALSE	0.000669374	FALSE	0.00171671	FALSE	0.000507214	FALSE	1.0369e-05	FALSE	7.20378e-05	FALSE	0.000166487	FALSE	2.08251e-06	FALSE	1.76139e-05	FALSE	0.000278438	FALSE	2.20618e-07	FALSE	7.80628e-06	FALSE	0.00291519	FALSE	1.2515e-05	FALSE	0.000306563	FALSE
Eriobotryae Folium	Folium & cortex	0.00109268	FALSE	0.000739223	FALSE	0.000941258	FALSE	0.000155234	FALSE	5.57281e-05	FALSE	0.000116654	FALSE	0.000176506	FALSE	4.75173e-05	FALSE	0.00012598	FALSE	1.69848e-05	FALSE	1.05833e-05	FALSE	1.47115e-05	FALSE	0.000881426	FALSE	0.000316897	FALSE	0.000655194	FALSE
Taraxaci Herba	Herba & others	0.00762987	FALSE	0.000603938	FALSE	0.00312821	FALSE	0.00248748	1	1.75224e-05	FALSE	0.000471155	FALSE	0.000609281	FALSE	2.89133e-06	FALSE	7.17643e-05	FALSE	0.000500352	FALSE	3.18128e-07	FALSE	1.69285e-05	FALSE	0.00430639	1	2.76571e-05	FALSE	0.000863044	FALSE
Euryales Semen	Fructus & semen	0.00149052	FALSE	0.00120901	FALSE	0.00135991	FALSE	5.47454e-05	FALSE	4.91627e-05	FALSE	5.23389e-05	FALSE	2.71295e-06	FALSE	2.03201e-06	FALSE	2.46122e-06	FALSE	1.90979e-05	FALSE	9.32739e-07	FALSE	7.53445e-06	FALSE	4.54811e-06	FALSE	3.68991e-06	FALSE	4.11901e-06	FALSE
Ginseng Radix et Rhizoma	Radix & rhizoma	0.00156718	FALSE	0.00122805	FALSE	0.00141958	FALSE	1.56476e-05	FALSE	2.39663e-06	FALSE	7.20591e-06	FALSE	2.00024e-05	FALSE	8.11629e-06	FALSE	1.40939e-05	FALSE	1.38107e-06	FALSE	2.14321e-07	FALSE	6.88504e-07	FALSE	2.1111e-05	FALSE	4.85627e-06	FALSE	1.14482e-05	FALSE
Cistanches Herba	Radix & rhizoma	0.00151398	FALSE	0.00053373	FALSE	0.00109344	FALSE	6.97463e-05	FALSE	1.63845e-05	FALSE	5.0841e-05	FALSE	1.4155e-05	FALSE	9.57686e-07	FALSE	9.37287e-06	FALSE	6.9303e-07	FALSE	5.17682e-07	FALSE	5.85199e-07	FALSE	9.86212e-05	FALSE	1.19077e-05	FALSE	6.89703e-05	FALSE
Cinnamomi Cortex	Folium & cortex	0.000363516	FALSE	0.000221022	FALSE	0.000272641	FALSE	5.55864e-06	FALSE	1.90341e-06	FALSE	3.23926e-06	FALSE	8.77833e-05	FALSE	3.70866e-05	FALSE	6.72966e-05	FALSE	2.85182e-06	FALSE	5.42821e-07	FALSE	1.33648e-06	FALSE	0.00027646	FALSE	1.00309e-05	FALSE	0.000104208	FALSE
Notoginseng Radix et Rhizoma	Radix & rhizoma	0.00140007	FALSE	0.000374028	FALSE	0.000795852	FALSE	4.79563e-05	FALSE	5.20475e-06	FALSE	3.12736e-05	FALSE	4.70153e-05	FALSE	1.90247e-05	FALSE	3.12478e-05	FALSE	5.02244e-06	FALSE	4.68608e-07	FALSE	2.50361e-06	FALSE	0.000106634	FALSE	3.12763e-05	FALSE	5.97637e-05	FALSE
Mori Folium	Folium & cortex	0.00101205	FALSE	0.000639873	FALSE	0.000882619	FALSE	6.55484e-05	FALSE	3.00187e-05	FALSE	4.22686e-05	FALSE	1.05328e-05	FALSE	6.13223e-06	FALSE	7.64193e-06	FALSE	1.2067e-05	FALSE	8.41018e-07	FALSE	6.39557e-06	FALSE	0.000148467	FALSE	0.000104319	FALSE	0.000128363	FALSE
Amomi Fructus	Fructus & semen	0.00132526	FALSE	0.000984689	FALSE	0.00111762	FALSE	5.54893e-06	FALSE	3.18278e-06	FALSE	4.3697e-06	FALSE	2.47522e-06	FALSE	6.11041e-07	FALSE	1.43348e-06	FALSE	2.27617e-06	FALSE	4.08906e-07	FALSE	1.2057e-06	FALSE	0.000157613	FALSE	2.61941e-05	FALSE	9.1292e-05	FALSE
Dioscoreae Rhizoma	Radix & rhizoma	0.00355328	FALSE	0.00259035	FALSE	0.00319934	FALSE	0.000118655	FALSE	5.12133e-05	FALSE	7.69093e-05	FALSE	4.46902e-05	FALSE	6.27388e-06	FALSE	2.63108e-05	FALSE	5.18069e-06	FALSE	7.23147e-07	FALSE	2.46976e-06	FALSE	0.000201692	FALSE	0.000118362	FALSE	0.000172575	FALSE
Lonicerae Flos	Flos	0.0035889	FALSE	0.00171948	FALSE	0.00258732	FALSE	0.000156115	FALSE	4.55298e-06	FALSE	3.60076e-05	FALSE	0.00112462	1	1.63676e-05	FALSE	0.000393711	FALSE	9.39316e-05	FALSE	3.00782e-07	FALSE	7.58513e-06	FALSE	0.00464092	1	2.2267e-05	FALSE	0.000241912	FALSE
Corni Fructus	Fructus & semen	0.0050392	FALSE	0.000201066	FALSE	0.00096798	FALSE	0.00235006	1	2.39187e-06	FALSE	7.69307e-05	FALSE	0.000428487	FALSE	1.09428e-06	FALSE	1.62808e-05	FALSE	2.16743e-05	FALSE	2.31789e-07	FALSE	2.66468e-06	FALSE	0.00132928	FALSE	2.83149e-05	FALSE	0.000204016	FALSE
Dendrobii Caulis	Radix & rhizoma	0.00166127	FALSE	0.000474856	FALSE	0.00106144	FALSE	3.95241e-05	FALSE	5.50408e-06	FALSE	1.9589e-05	FALSE	3.23218e-05	FALSE	2.08404e-05	FALSE	2.48302e-05	FALSE	1.77817e-06	FALSE	4.32852e-07	FALSE	9.07878e-07	FALSE	0.000191401	FALSE	1.84947e-05	FALSE	0.000123403	FALSE
Ziziphi Spinosae Semen	Fructus & semen	0.00427978	FALSE	0.00133978	FALSE	0.00283153	FALSE	0.000576469	FALSE	2.53009e-06	FALSE	3.13643e-05	FALSE	7.61493e-05	FALSE	1.3488e-06	FALSE	6.66505e-06	FALSE	5.17344e-05	FALSE	2.65726e-07	FALSE	3.8196e-06	FALSE	0.000746265	FALSE	2.5e-06	FALSE	6.38695e-05	FALSE
Gastrodiae Rhizoma	Radix & rhizoma	0.000577649	FALSE	0.000568463	FALSE	0.000574301	FALSE	0.000124856	FALSE	6.06969e-06	FALSE	7.72872e-05	FALSE	4.19307e-05	FALSE	1.52165e-05	FALSE	2.60323e-05	FALSE	8.04711e-06	FALSE	3.64224e-07	FALSE	5.30297e-06	FALSE	0.000322761	FALSE	1.30755e-05	FALSE	0.0001791	FALSE
Euodiae Fructus	Fructus & semen	0.00150174	FALSE	0.000203411	FALSE	0.000728307	FALSE	0.000205203	FALSE	2.25922e-06	FALSE	1.88649e-05	FALSE	0.000164114	FALSE	9.01124e-07	FALSE	2.0132e-05	FALSE	0.00111955	1	9.24432e-08	FALSE	2.62149e-05	FALSE	0.00417576	1	1.47831e-05	FALSE	0.000157134	FALSE
Schisandrae Chinensis Fructus	Fructus & semen	0.00340133	FALSE	0.000290524	FALSE	0.000682243	FALSE	0.000156052	FALSE	1.38835e-06	FALSE	1.16541e-05	FALSE	9.23464e-06	FALSE	6.70841e-07	FALSE	2.17067e-06	FALSE	4.75516e-05	FALSE	1.17256e-07	FALSE	4.92547e-06	FALSE	0.000480253	FALSE	2.37764e-06	FALSE	4.7349e-05	FALSE
Panacis Quinquefolii Radix	Radix & rhizoma	0.000758088	FALSE	0.000324094	FALSE	0.000594425	FALSE	1.54511e-05	FALSE	3.55127e-06	FALSE	9.42873e-06	FALSE	4.53844e-05	FALSE	7.20256e-06	FALSE	2.08827e-05	FALSE	8.15576e-07	FALSE	3.96472e-07	FALSE	5.57217e-07	FALSE	0.000110128	FALSE	9.67079e-06	FALSE	5.73843e-05	FALSE
Coicis Semen	Fructus & semen	0.00308517	FALSE	0.00256016	FALSE	0.00289366	FALSE	8.9618e-06	FALSE	6.26127e-06	FALSE	7.85797e-06	FALSE	5.45321e-06	FALSE	5.45321e-06	FALSE	5.45321e-06	FALSE	2.55314e-06	FALSE	6.59707e-07	FALSE	1.39426e-06	FALSE	2.00224e-05	FALSE	8.75483e-06	FALSE	1.5773e-05	FALSE
Ginkgo Folium	Folium & cortex	0.000709546	FALSE	0.000592371	FALSE	0.000664813	FALSE	9.58964e-05	FALSE	5.29828e-05	FALSE	7.09571e-05	FALSE	8.96367e-06	FALSE	5.99483e-06	FALSE	7.72756e-06	FALSE	1.3908e-05	FALSE	8.59228e-06	FALSE	1.14084e-05	FALSE	0.000461189	FALSE	0.000268993	FALSE	0.000354742	FALSE
Houttuyniae Herba	Herba & others	0.00845273	FALSE	0.000146746	FALSE	0.00335469	FALSE	0.00120087	FALSE	1.12052e-05	FALSE	0.000245687	FALSE	0.00204792	1	5.72709e-06	FALSE	0.000239272	FALSE	0.000344886	FALSE	5.66951e-07	FALSE	3.58215e-05	FALSE	0.00366642	1	6.24416e-05	FALSE	0.00116477	FALSE
Curcumae Radix	Radix & rhizoma	0.00031057	FALSE	0.000296042	FALSE	0.000301584	FALSE	3.38536e-05	FALSE	2.23662e-05	FALSE	2.81644e-05	FALSE	5.88168e-05	FALSE	3.76592e-05	FALSE	4.84307e-05	FALSE	1.40941e-06	FALSE	4.52929e-07	FALSE	9.01063e-07	FALSE	0.000126143	FALSE	0.000116262	FALSE	0.000120596	FALSE
Pruni Semen	Fructus & semen	0.00226528	FALSE	0.00174079	FALSE	0.00196044	FALSE	7.12832e-05	FALSE	2.8399e-06	FALSE	2.65891e-05	FALSE	1.4534e-06	FALSE	1.2606e-06	FALSE	1.357e-06	FALSE	2.00873e-05	FALSE	6.18851e-07	FALSE	7.21073e-06	FALSE	1.49684e-05	FALSE	2.76702e-06	FALSE	8.3969e-06	FALSE
Fritillariae Thunbergii Bulbus	Radix & rhizoma	0.000351065	FALSE	0.000232642	FALSE	0.000285627	FALSE	1.24194e-05	FALSE	4.39224e-06	FALSE	7.32903e-06	FALSE	5.06671e-05	FALSE	2.85458e-05	FALSE	3.96265e-05	FALSE	4.03269e-06	FALSE	4.97619e-07	FALSE	1.69305e-06	FALSE	7.06257e-05	FALSE	1.82838e-05	FALSE	3.77607e-05	FALSE
Gardeniae Fructus	Fructus & semen	0.00235001	FALSE	3.47766e-05	FALSE	0.00148882	FALSE	0.000712615	FALSE	5.81164e-06	FALSE	5.36197e-05	FALSE	0.00041791	FALSE	2.4646e-06	FALSE	2.39394e-05	FALSE	0.000403826	FALSE	2.15718e-07	FALSE	1.33959e-05	FALSE	0.000431417	FALSE	3.22037e-06	FALSE	0.000179893	FALSE
Aurantii Fructus	Fructus & semen	0.00164851	FALSE	0.000176192	FALSE	0.000911818	FALSE	0.000263618	FALSE	1.87706e-06	FALSE	3.75267e-05	FALSE	3.69275e-05	FALSE	8.45939e-07	FALSE	3.67282e-06	FALSE	2.38937e-05	FALSE	2.73237e-07	FALSE	3.66471e-06	FALSE	0.000503086	FALSE	8.37324e-06	FALSE	9.28901e-05	FALSE
Paridis Rhizoma	Radix & rhizoma	0.000613694	FALSE	0.000463837	FALSE	0.000516282	FALSE	6.42937e-05	FALSE	5.24584e-05	FALSE	5.73206e-05	FALSE	3.23599e-05	FALSE	2.20541e-05	FALSE	2.83225e-05	FALSE	5.12288e-06	FALSE	4.51049e-07	FALSE	2.06967e-06	FALSE	0.000165543	FALSE	0.000133494	FALSE	0.000151906	FALSE
Perillae Folium	Folium & cortex	0.00389483	FALSE	0.000251004	FALSE	0.00204581	FALSE	0.000642301	FALSE	1.55163e-05	FALSE	9.77949e-05	FALSE	0.000156568	FALSE	2.60013e-06	FALSE	2.1166e-05	FALSE	0.00036086	FALSE	4.90321e-07	FALSE	1.53956e-05	FALSE	0.00117697	FALSE	4.96486e-05	FALSE	0.000327379	FALSE
			0		0		0		3		0		0		5		0		0		4		0		0		7		0		0
	分别与各个金属的PTDI比较：
	AS=0.00214; Cu=0.5; Hg=0.00057; Pb=0.00357; Cd=0.00083

## Sheet: HQ & HI
	HQ (Cu)			HQ (As)			HQ (Cd)			HQ (Hg)			HQ (Pb)				HI
Herbal medicine	Max	Min	Mean	Max	Min	Mean	Max	Min	Mean	Max	Min	Mean	Max	Min	Mean		Max	Min	Mean
Ginkgo Semen	0.0121558	0.00724935	0.00913023	0.139728	0.0335185	0.0710785	0.0207335	0.00107346	0.0109035	0.00259231	0.0016221	0.00225861	0.0928775	0.00155903	0.0331968		0.268087	0.0469034	0.126568
Paeoniae radix alba	0.0110957	0.00968626	0.0105192	0.0384311	0.0295577	0.0332271	0.0084432	0.00737852	0.00797542	0.00202336	0.0015794	0.00186849	0.00346411	0.000975044	0.00194564		0.0634575	0.0500099	0.0555358
Atractylodis Macrocephalae Rhizoma	0.0279022	0.0234896	0.0259461	0.156591	0.0900316	0.112556	0.121784	0.0170603	0.0519998	0.0030426	0.00140007	0.00221354	0.036713	0.00336013	0.0146066		0.346033	0.137798	0.207322
Angelicae Dahuricae Radix	0.0336624	0.0189079	0.0239172	0.265474	0.179823	0.22376	0.016101	0.00488553	0.0088705	0.00736898	0.00128333	0.00363528	0.0131461	0.0112753	0.0122458		0.335752	0.221185	0.272429
Lilii Bulbus	0.0176657	0.00843237	0.013935	0.0917968	0.0330481	0.0542862	0.353906	0.0198628	0.176701	0.00268421	0.00219993	0.00251945	0.00965717	0.00212515	0.00505951		0.47571	0.071171	0.252502
Isatidis Radix	0.0105117	0.0037092	0.00647355	0.407835	0.0750248	0.218747	0.0323169	0.0120867	0.0205999	0.00160159	0.00122704	0.0013837	0.0236615	0.00284707	0.0105924		0.475926	0.0976592	0.257797
Menthae Haplocalycis Herba	0.0528512	0.00850274	0.0198367	1.54311	0.019997	0.251389	0.101589	0.0019726	0.0191663	0.418474	0.000885286	0.0383056	0.166543	0.00434877	0.0465979		2.28257	0.0470403	0.375295
Glehniae Radix	0.0199177	0.0141385	0.0164821	0.117144	0.0770076	0.101795	0.0142177	0.00512722	0.00835947	0.00217933	0.00161274	0.00197237	0.00422033	0.00241242	0.00316923		0.15768	0.102642	0.131779
Bupleuri Radix	0.0133808	0.0103216	0.0118932	0.12139	0.0962842	0.109378	0.0415214	0.00441677	0.0167962	0.00503477	0.00325816	0.00440812	0.020413	0.0152101	0.0174998		0.20174	0.131062	0.159976
Plantaginis Herba	0.0638677	0.00238083	0.0232786	9.9545	0.0349079	1.86139	0.168031	0.00165267	0.038118	0.180091	0.00174135	0.012035	1.10659	0.00384766	0.140516		11.4731	0.0654282	2.07533
Citri Reticulatae Pericarpium	0.0221641	0.00551494	0.0143645	0.485319	0.0893198	0.236725	0.0063071	0.00388564	0.00521202	0.00413559	0.0019935	0.00295184	0.0249472	0.0153036	0.0211443		0.542873	0.124867	0.280398
Paeoniae Radix Rubra	0.0118377	0.00690658	0.00982068	0.16817	0.0741523	0.114497	0.0139854	0.0098743	0.0125414	0.00367307	0.00129659	0.00224763	0.00989087	0.00395853	0.00742935		0.207557	0.0991024	0.146536
Chuanxiong Rhizoma	0.0252845	0.0208608	0.0226739	0.126178	0.0935597	0.105286	0.116544	0.0581729	0.0780602	0.00606233	0.00275677	0.00435157	0.0261822	0.0153198	0.0191277		0.300251	0.192483	0.229499
Andrographis Herba	0.0266174	0.00675233	0.0136976	5.50645	0.0159745	0.491606	0.9116	0.00266153	0.142373	0.163549	0.000612036	0.0160007	0.412223	0.00220736	0.0659447		7.02044	0.035153	0.729622
Rhei Radix et Rhizoma	0.0125839	0.00575081	0.00828297	0.13083	0.0716475	0.106727	0.0165613	0.00943107	0.0128187	0.0133453	0.000801377	0.00521846	0.0312518	0.0109796	0.019463		0.204573	0.101142	0.15251
Isatidis Folium	0.0335055	0.00176827	0.0128225	1.64472	0.0364002	0.611652	0.239504	0.00155919	0.0558552	0.0925471	0.000712644	0.0091749	0.201103	0.0032291	0.0536819		2.21138	0.0547237	0.743187
Salviae Miltiorrhizae Radix et Rhizoma	0.0220634	0.00485896	0.0151526	0.457539	0.0415425	0.246593	0.0051416	0.00251271	0.00369314	0.00353116	0.0013131	0.00246412	0.0215229	0.00586469	0.012514		0.509798	0.0663856	0.280417
Angelicae Sinensis Radix	0.0227922	0.0126191	0.0190872	0.186676	0.170666	0.177901	0.0086202	0.00440195	0.00595475	0.00313839	0.00133821	0.00241565	0.00929987	0.00663937	0.00777702		0.230527	0.202133	0.213136
Codonopsis Radix	0.0170688	0.0131988	0.0147276	0.296019	0.112131	0.203745	0.00972402	0.00504925	0.00670374	0.00496886	0.00182808	0.00294799	0.0123519	0.00459885	0.00782784		0.340132	0.138335	0.235953
Rehmanniae Radix	0.0102534	0.00603592	0.00787633	0.766705	0.226815	0.46351	0.00638345	0.00573112	0.00598185	0.00444126	0.00198182	0.00346451	0.0366769	0.0164516	0.0252836		0.82446	0.258856	0.506117
Eucommiae Cortex	0.0112654	0.0101222	0.0105796	0.094985	0.0817209	0.0898395	0.0233149	0.0190895	0.0210205	0.00523994	0.00302377	0.00397247	0.0386139	0.0336019	0.0364303		0.173419	0.148016	0.161842
Glycyrrhizae Radix et Rhizoma	0.01648	0.0148927	0.0159205	0.215985	0.082778	0.131585	0.00473815	0.00139153	0.00271277	0.00360483	0.00122857	0.00232529	0.00703353	0.00385697	0.00509408		0.247841	0.105176	0.157638
Puerariae Lobatae Radix	0.0234041	0.0035137	0.0121344	1.0274	0.0479452	0.233432	0.149589	0.00328767	0.0324769	0.018317	0.000469667	0.00331115	0.12681	0.000234834	0.0263234		1.34552	0.0640718	0.307678
Lycii Fructus	0.0236226	0.00622496	0.0148953	0.701465	0.00725046	0.0528749	0.0521725	0.00140734	0.0108346	0.00720751	0.000494023	0.00227518	0.0398226	0.000746127	0.00531909		0.82429	0.0247933	0.0861992
Pogostemonis Herba	0.0258221	0.020731	0.0237792	0.561637	0.104225	0.375875	0.0207803	0.0156461	0.0188646	0.00663912	0.00415558	0.00519838	0.10152	0.0343923	0.0753153		0.716398	0.182198	0.499032
Desmodii Styracifolii Herba	0.0507781	0.00956563	0.0242657	1.7918	0.0871549	0.5487	0.392377	0.0110648	0.0964188	0.968182	0.00132553	0.0345974	0.264139	0.00524477	0.0834785		3.46727	0.129056	0.787461
Polygoni Multiflori Radix	0.00939495	0.00325407	0.00541074	0.23666	0.0278887	0.0995515	0.0135892	0.00438286	0.0104066	0.00193712	0.00140063	0.00159862	0.0158825	0.00353785	0.0094707		0.277464	0.0426208	0.126438
Nelumbinis Folium	0.00836654	0.00605795	0.00692846	0.143188	0.119141	0.134493	0.0119963	0.00364248	0.00867029	0.00819451	0.0047139	0.00635491	0.0183529	0.00771297	0.0139696		0.190098	0.142139	0.170416
Carthami Flos	0.0425779	0.017166	0.0241591	2.0164	0.0330022	0.374363	0.0385264	0.00130939	0.0142477	0.239506	0.000511924	0.0120799	0.0730572	0.00187975	0.0274401		2.41006	0.0608624	0.45229
Hedysari Radix	0.0111264	0.00830873	0.00991088	0.150937	0.124825	0.140575	0.00375987	0.00327936	0.00348014	0.0425732	0.000834379	0.0148659	0.00609737	0.00484724	0.00550001		0.214494	0.143697	0.174332
Magnoliae Officinalis Cortex	0.0103985	0.00954462	0.0099411	0.115251	0.0654022	0.0853977	0.0187701	0.0139607	0.0156143	0.00776595	0.00353292	0.00565131	0.104978	0.0427236	0.0675467		0.257164	0.13556	0.184151
Piperis Fructus	0.0259684	0.023776	0.0249419	0.0277558	0.00855543	0.0181556	0.0018088	0.000935235	0.00125314	0.00558218	0.00204186	0.00418504	0.00248491	0.000414089	0.00127878		0.0636001	0.0368885	0.0498145
Zanthoxyli Pericarpium	0.01309	0.0113977	0.0120184	0.132531	0.0960294	0.109456	0.00948962	0.00526659	0.00717074	0.00751608	0.00346659	0.0058678	0.0240241	0.0148787	0.0208973		0.186651	0.13166	0.15541
Citri Grandis Exocarpium	0.0142047	0.00458057	0.010591	0.0946594	0.0157086	0.0643174	0.000822342	0.000822342	0.000822342	0.00446188	0.00129058	0.00248763	0.00588391	0.00127699	0.00432273		0.120032	0.0296895	0.0825411
Phellodendri Chinensis Cortex	0.00854337	0.00374941	0.00651959	0.0764579	0.0490367	0.0638714	0.0385391	0.000884982	0.0153929	0.00331718	0.00250891	0.00285491	0.014971	0.00501348	0.00908386		0.141828	0.0639636	0.0977226
Polygonati Rhizoma	0.00812507	0.00632554	0.00722527	0.449362	0.203814	0.310094	0.122028	0.034097	0.0666519	0.00585657	0.00203708	0.00353722	0.0265027	0.0116944	0.0193495		0.611875	0.258868	0.406858
Coptidis Rhizoma	0.0426575	0.0152877	0.0284004	0.534247	0.0753425	0.201881	0.207123	0.0279452	0.0986301	0.0737378	0.000469667	0.00847109	0.229432	0.0180822	0.077113		1.0872	0.15024	0.414495
Astragali Radix	0.0181557	0.0101383	0.0131634	0.166811	0.0650063	0.124743	0.0223107	0.00137599	0.00873242	0.0865783	0.00114729	0.0302794	0.00550578	0.0022402	0.00412876		0.299362	0.0829331	0.181047
Scutellariae Radix	0.0261426	0.0169693	0.0206276	0.344304	0.1016	0.186333	0.00234005	0.0014183	0.0017813	0.00287965	0.000904559	0.00193614	0.0147802	0.00544837	0.00894408		0.390447	0.129999	0.219622
Curcumae Longae Rhizoma	0.022583	0.00816871	0.015665	0.299033	0.17379	0.240672	1.01891	0.00966902	0.489323	0.00606399	0.00152485	0.00357549	0.0825442	0.0197161	0.0468443		1.42913	0.220365	0.79608
Fagopyri Dibotryis Rhizoma	0.0111221	0.00824117	0.00957725	0.340126	0.239392	0.281673	0.0264701	0.0211638	0.0243643	0.021873	0.00192501	0.00887018	0.0191476	0.0153497	0.0172759		0.418739	0.287408	0.34176
Lonicerae Japonicae Flos	0.0376285	0.0158211	0.0223854	0.70138	0.00977082	0.18397	0.230458	0.00155048	0.0449226	0.374643	0.000655176	0.031802	0.77458	0.00173968	0.0685017		2.11869	0.0361016	0.351582
Schizonepetae Herba	0.0156627	0.0143219	0.015134	0.235377	0.177636	0.208337	0.0161273	0.0126164	0.0143499	0.0128062	0.00333783	0.00757819	0.0557572	0.0209828	0.0413118		0.33573	0.229707	0.286711
Platycodonis Radix	0.0104908	0.00716904	0.00934557	0.0854103	0.0684243	0.0772296	0.0155358	0.0132207	0.0140941	0.00873752	0.00264227	0.00487818	0.00572276	0.00510811	0.00540693		0.125897	0.098741	0.110954
Chrysanthemi Flos	0.0351777	0.00447023	0.0220448	1.90349	0.0275447	0.19077	0.162353	0.00508585	0.0496059	4.08105	0.000552875	0.152608	0.126237	0.00106659	0.0249037		6.30831	0.0562948	0.439932
Cassiae Semen	0.0199142	0.0144774	0.016996	0.0330528	0.00985066	0.0231507	0.00397052	0.000953388	0.00251192	0.00184171	0.00100098	0.0014343	0.000823364	0.000248682	0.000614708		0.0596026	0.0290497	0.0447076
Sophorae Flavescentis Radix	0.016443	0.0159685	0.016262	0.206549	0.143413	0.174944	0.00335315	0.00320027	0.00330133	0.00200758	0.00146896	0.00166546	0.0110823	0.00621984	0.00880881		0.239435	0.170564	0.204982
Farfarae Flos	0.0463978	0.00974767	0.0252607	2.23865	0.143905	0.646463	0.0551968	0.00493151	0.0145331	0.134913	0.000532645	0.00638655	0.175267	0.00604378	0.0375538		2.65043	0.180674	0.730197
Forsythiae Fructus	0.0306917	0.0113706	0.0197915	1.29153	0.00867954	0.131026	0.0638312	0.00163665	0.00874952	1.8886	0.000508698	0.103337	0.235112	0.00113727	0.032387		3.50976	0.0317536	0.295291
Nelumbinis Semen	0.0400393	0.0218836	0.031595	0.110458	0.036378	0.0626547	0.0143416	0.0127762	0.0133037	0.00326279	0.00157937	0.00233706	0.00244483	0.000379263	0.00108228		0.170546	0.0827079	0.110973
Siraitiae Fructus	0.0174539	0.014122	0.0157869	0.417895	0.0081137	0.146978	0.00746291	0.00206717	0.00396079	0.00410331	0.00147123	0.002651	0.0350306	0.00116089	0.012694		0.481946	0.0285999	0.18207
Ephedrae Radix et Rhizoma	0.00882412	0.00742925	0.00812668	0.38293	0.273567	0.328249	0.0158644	0.014905	0.0153847	0.00812877	0.00197976	0.00505427	0.0217038	0.000322966	0.0134573		0.437451	0.298902	0.370272
Ophiopogonis Radix	0.0062699	0.00402797	0.0054741	0.225544	0.0559309	0.148128	0.0343446	0.00667299	0.0237177	0.0026082	0.00135581	0.00190864	0.00601208	0.00281991	0.00462241		0.274779	0.0722537	0.183851
Rosae Rugosae Flos	0.0173578	0.00517158	0.0119323	0.0740881	0.0313693	0.055225	0.00706711	0.00150129	0.00391923	0.00356775	0.00170086	0.00245597	0.0155831	0.00486045	0.0105932		0.117664	0.0513642	0.0841257
Radix Changii	0.00414268	0.00345773	0.00372148	0.0233099	0.0170706	0.0210027	0.00337827	0.00219842	0.00261577	0.00207526	0.00175554	0.00192959	0.00176675	0.00048091	0.0010985		0.0346728	0.0252269	0.030368
Chaenomelis Fructus	0.0328354	0.00373031	0.0120868	0.979641	0.00698489	0.0648976	0.0111507	0.00103412	0.00503336	0.310303	0.00049346	0.0111452	0.146937	0.000277403	0.00926559		1.48087	0.0208766	0.102429
Radix Arctii Lappae	0.0610847	0.0544587	0.0577773	0.164767	0.155057	0.160766	0.0431235	0.0396864	0.041145	0.00172533	0.000981006	0.00126232	0.00691428	0.00501444	0.00604684		0.277615	0.258516	0.266998
Ligustri Lucidi Fructus	0.0394922	0.00687713	0.0176374	1.73704	0.0355104	0.246705	0.136839	0.00171165	0.0144771	0.653867	0.000518085	0.0183318	0.342292	0.00146948	0.0359957		2.90953	0.056847	0.333147
Eriobotryae Folium	0.0134714	0.00911371	0.0116046	0.637946	0.22902	0.479401	0.174088	0.0468664	0.124254	0.0478632	0.0298237	0.041457	0.124193	0.0446508	0.092317		0.997563	0.361965	0.749033
Taraxaci Herba	0.0627113	0.00496388	0.0257113	6.81502	0.0480067	1.29084	0.400623	0.00190115	0.0471875	0.939996	0.000597658	0.0318031	0.404514	0.00259792	0.0810687		8.62286	0.0788147	1.47661
Euryales Semen	0.0122508	0.00993709	0.0111773	0.149988	0.134692	0.143394	0.00178386	0.00133612	0.00161834	0.0358786	0.00175231	0.0141547	0.00042722	0.000346606	0.000386913		0.200328	0.149305	0.170732
Ginseng Radix et Rhizoma	0.0214683	0.0168226	0.0194462	0.0714501	0.0109435	0.0329037	0.0219205	0.00889456	0.0154454	0.00432428	0.000671062	0.00215579	0.00330505	0.000760277	0.00179228		0.122468	0.0407157	0.0717434
Cistanches Herba	0.0186656	0.00658023	0.0134808	0.286629	0.0673337	0.208935	0.0139611	0.000944567	0.00924447	0.00195296	0.00145883	0.00164909	0.0138958	0.0016778	0.00971793		0.335104	0.0848957	0.243028
Cinnamomi Cortex	0.00896342	0.00544986	0.00672264	0.0456875	0.0156445	0.0266241	0.173162	0.0731571	0.132749	0.0160729	0.00305935	0.0075324	0.0779066	0.00282671	0.029366		0.321792	0.10141	0.202995
Notoginseng Radix et Rhizoma	0.019179	0.00512368	0.0109021	0.218979	0.023766	0.142802	0.0515236	0.0208489	0.0342442	0.0157258	0.00146726	0.00783908	0.0166942	0.00489648	0.00935635		0.322101	0.0618808	0.205144
Mori Folium	0.0124773	0.00788885	0.0108816	0.269377	0.123364	0.173707	0.0103886	0.00604822	0.00753725	0.034005	0.00236999	0.0180227	0.020919	0.0146985	0.0180864		0.347167	0.157363	0.228235
Amomi Fructus	0.0272313	0.0202333	0.0229647	0.0380064	0.0217999	0.0299295	0.00406885	0.00100445	0.00235641	0.0106904	0.0019205	0.00566277	0.0370129	0.00615125	0.0214384		0.11701	0.0538408	0.0823518
Dioscoreae Rhizoma	0.0146025	0.0106453	0.013148	0.162541	0.0701552	0.105355	0.0146927	0.00206265	0.00865014	0.00486641	0.000679277	0.00231993	0.00947282	0.00555905	0.00810527		0.206175	0.0916042	0.137578
Lonicerae Flos	0.0294978	0.0141327	0.0212657	0.427711	0.0124739	0.0986509	0.739473	0.0107622	0.258879	0.176466	0.00056507	0.0142499	0.435938	0.00209162	0.0227237		1.80909	0.0471585	0.415769
Corni Fructus	0.0517726	0.00206574	0.009945	8.04815	0.00819133	0.263461	0.352181	0.000899406	0.0133815	0.0508986	0.000544319	0.00625756	0.15608	0.00332465	0.0239549		8.65908	0.0229047	0.317
Dendrobii Caulis	0.0170678	0.00487866	0.0109052	0.135357	0.0188496	0.0670856	0.0265659	0.0171291	0.0204083	0.00417573	0.00101648	0.002132	0.0224737	0.00217159	0.0144896		0.20564	0.0500719	0.115021
Ziziphi Spinosae Semen	0.0351763	0.0110119	0.0232729	1.57937	0.00693174	0.0859295	0.0500708	0.000886884	0.0043825	0.0971918	0.000499212	0.00717577	0.0700993	0.000234834	0.00599948		1.83191	0.0318255	0.12676
Gastrodiae Rhizoma	0.0071217	0.00700845	0.00708042	0.513108	0.0249439	0.317619	0.0413563	0.0150081	0.0256757	0.0226768	0.00102638	0.0149438	0.0454771	0.00184235	0.0252353		0.62974	0.0499012	0.390554
Euodiae Fructus	0.0370291	0.00501561	0.0179583	1.6866	0.018569	0.155054	0.323732	0.00177756	0.0397125	6.3098	0.000521011	0.147747	1.17673	0.00416588	0.0442803		9.5339	0.0429917	0.404752
Schisandrae Chinensis Fructus	0.0698904	0.00596967	0.0140187	1.06885	0.00950924	0.0798227	0.0151802	0.00110275	0.00356823	0.223334	0.000550712	0.0231333	0.11278	0.000558349	0.0111191		1.49003	0.0257398	0.131662
Panacis Quinquefolii Radix	0.0155771	0.00665947	0.0122142	0.10583	0.0243238	0.0645803	0.0746045	0.0118398	0.0343277	0.0038305	0.0018621	0.00261707	0.0258616	0.00227103	0.0134758		0.225704	0.052511	0.127215
Coicis Semen	0.0126788	0.0105212	0.0118917	0.0122764	0.00857708	0.0107643	0.00179283	0.00179283	0.00179283	0.00239825	0.000619686	0.00130967	0.000940385	0.000411186	0.000740808		0.0300867	0.0232925	0.0264994
Ginkgo Folium	0.00728986	0.00608601	0.00683027	0.328412	0.181448	0.243004	0.0073674	0.00492726	0.00635142	0.0326606	0.0201776	0.0267907	0.0541514	0.0315843	0.0416527		0.429881	0.244968	0.324629
Houttuyniae Herba	0.0416847	0.000723681	0.0165437	1.97403	0.0184195	0.403869	0.807948	0.00225946	0.0943976	0.388756	0.000639068	0.040378	0.20664	0.00351921	0.0656467		3.41906	0.0413809	0.620835
Curcumae Radix	0.00382894	0.00364984	0.00371816	0.139124	0.091916	0.115744	0.058011	0.0371433	0.0477672	0.00397172	0.00127636	0.0025392	0.0177736	0.0163814	0.016992		0.22271	0.150435	0.186761
Pruni Semen	0.0279281	0.0214618	0.0241698	0.292945	0.0116708	0.10927	0.00143349	0.00124333	0.00133841	0.0566062	0.00174392	0.0203199	0.00210906	0.000389873	0.00118312		0.381022	0.0392178	0.156282
Fritillariae Thunbergii Bulbus	0.0043282	0.00286819	0.00352143	0.0510386	0.0180503	0.0301193	0.0499731	0.0281548	0.0390836	0.0113642	0.00140229	0.00477103	0.00995118	0.00257619	0.00532048		0.126655	0.053705	0.0828159
Gardeniae Fructus	0.0289727	0.000428753	0.0183553	2.92856	0.0238835	0.220355	0.412185	0.00243084	0.0236115	1.13798	0.000607893	0.0377497	0.0607867	0.000453751	0.0253469		4.56848	0.0457313	0.325418
Aurantii Fructus	0.0203241	0.00217223	0.0112416	1.08336	0.00771395	0.154219	0.0364216	0.000834351	0.0036225	0.0673325	0.000769982	0.0103272	0.0708849	0.00117979	0.0130882		1.27833	0.0217397	0.192499
Paridis Rhizoma	0.00840676	0.00635394	0.00707236	0.293579	0.239536	0.261738	0.0354629	0.0241689	0.0310384	0.0160403	0.00141229	0.00648039	0.0259167	0.0208993	0.0237818		0.379405	0.293089	0.330111
Perillae Folium	0.0480185	0.00309457	0.0252223	2.63959	0.0637656	0.401897	0.154423	0.00256452	0.020876	1.01691	0.00138173	0.0433847	0.165836	0.0069955	0.0461278		4.02477	0.0999296	0.537508

## Sheet: CR
		CR (As)			CR (Cd)			CR (Pb)
Herbal medicine	Medicinal property	Max	Min	Mean	Max	Min	Mean	Max	Min	Mean		Max total CR	Min total CR	Mean total CR
Ginkgo Semen	Fructus & semen	1.88633e-08	4.525e-09	9.5956e-09	3.16186e-08	1.63702e-09	1.66278e-08	9.67087e-09	1.62334e-10	3.45662e-09		6.01528e-08	6.32436e-09	2.968e-08
Paeoniae radix alba	Radix & rhizoma	5.1882e-09	3.99029e-09	4.48565e-09	1.28759e-08	1.12522e-08	1.21625e-08	3.607e-10	1.01526e-10	2.0259e-10		1.84248e-08	1.53441e-08	1.68508e-08
Atractylodis Macrocephalae Rhizoma	Radix & rhizoma	2.11398e-08	1.21543e-08	1.51951e-08	1.8572e-07	2.6017e-08	7.92997e-08	3.82274e-09	3.49873e-10	1.52091e-09		2.10683e-07	3.85211e-08	9.60157e-08
Angelicae Dahuricae Radix	Radix & rhizoma	3.5839e-08	2.42762e-08	3.02076e-08	2.45539e-08	7.45043e-09	1.35275e-08	1.36884e-09	1.17404e-09	1.27509e-09		6.17617e-08	3.29006e-08	4.50102e-08
Lilii Bulbus	Folium & cortex	1.23926e-08	4.4615e-09	7.32863e-09	5.39707e-07	3.02908e-08	2.6947e-07	1.00555e-09	2.21281e-10	5.26821e-10		5.53105e-07	3.49736e-08	2.77325e-07
Isatidis Radix	Radix & rhizoma	5.50577e-08	1.01283e-08	2.95309e-08	4.92833e-08	1.84323e-08	3.14148e-08	2.46376e-09	2.96451e-10	1.10294e-09		1.06805e-07	2.88571e-08	6.20486e-08
Menthae Haplocalycis Herba	Herba & others	2.0832e-07	2.6996e-09	3.39375e-08	1.54923e-07	3.00822e-09	2.92286e-08	1.73413e-08	4.52815e-10	4.85201e-09		3.80584e-07	6.16063e-09	6.80181e-08
Glehniae Radix	Radix & rhizoma	1.58145e-08	1.0396e-08	1.37424e-08	2.1682e-08	7.81901e-09	1.27482e-08	4.39442e-10	2.51193e-10	3.29996e-10		3.7936e-08	1.84662e-08	2.68206e-08
Bupleuri Radix	Radix & rhizoma	1.63876e-08	1.29984e-08	1.47661e-08	6.33201e-08	6.73557e-09	2.56141e-08	2.1255e-09	1.58375e-09	1.82217e-09		8.18333e-08	2.13177e-08	4.22024e-08
Plantaginis Herba	Herba & others	1.34386e-06	4.71257e-09	2.51287e-07	2.56247e-07	2.52032e-09	5.813e-08	1.15224e-07	4.00638e-10	1.46312e-08		1.71533e-06	7.63353e-09	3.24048e-07
Citri Reticulatae Pericarpium	Fructus & semen	6.5518e-08	1.20582e-08	3.19579e-08	9.61833e-09	5.9256e-09	7.94833e-09	2.59763e-09	1.59349e-09	2.20165e-09		7.7734e-08	1.95773e-08	4.21079e-08
Paeoniae Radix Rubra	Radix & rhizoma	2.2703e-08	1.00106e-08	1.54571e-08	2.13277e-08	1.50583e-08	1.91256e-08	1.02989e-09	4.12182e-10	7.73581e-10		4.50606e-08	2.5481e-08	3.53563e-08
Chuanxiong Rhizoma	Radix & rhizoma	1.7034e-08	1.26306e-08	1.42136e-08	1.7773e-07	8.87136e-08	1.19042e-07	2.72622e-09	1.59518e-09	1.99167e-09		1.9749e-07	1.02939e-07	1.35247e-07
Andrographis Herba	Herba & others	7.43371e-07	2.15656e-09	6.63669e-08	1.39019e-06	4.05883e-09	2.17118e-07	4.29227e-08	2.29841e-10	6.86649e-09		2.17648e-06	6.44523e-09	2.90352e-07
Rhei Radix et Rhizoma	Radix & rhizoma	1.76621e-08	9.67241e-09	1.44081e-08	2.52559e-08	1.43824e-08	1.95485e-08	3.2541e-09	1.14325e-09	2.02659e-09		4.61721e-08	2.5198e-08	3.59832e-08
Isatidis Folium	Folium & cortex	2.22038e-07	4.91403e-09	8.2573e-08	3.65243e-07	2.37777e-09	8.51791e-08	2.09399e-08	3.3623e-10	5.58962e-09		6.08221e-07	7.62803e-09	1.73342e-07
Salviae Miltiorrhizae Radix et Rhizoma	Radix & rhizoma	6.17678e-08	5.60824e-09	3.329e-08	7.84093e-09	3.83188e-09	5.63204e-09	2.24107e-09	6.1066e-10	1.30302e-09		7.18498e-08	1.00508e-08	4.02251e-08
Angelicae Sinensis Radix	Radix & rhizoma	2.52013e-08	2.304e-08	2.40167e-08	1.31458e-08	6.71297e-09	9.081e-09	9.68349e-10	6.91324e-10	8.09782e-10		3.93154e-08	3.04443e-08	3.39075e-08
Codonopsis Radix	Radix & rhizoma	3.99625e-08	1.51377e-08	2.75056e-08	1.48291e-08	7.70011e-09	1.02232e-08	1.28614e-09	4.78855e-10	8.15073e-10		5.60778e-08	2.33167e-08	3.85439e-08
Rehmanniae Radix	Radix & rhizoma	1.03505e-07	3.062e-08	6.25739e-08	9.73476e-09	8.73996e-09	9.12232e-09	3.81898e-09	1.71303e-09	2.63266e-09		1.17059e-07	4.1073e-08	7.43289e-08
Eucommiae Cortex	Folium & cortex	1.2823e-08	1.10323e-08	1.21283e-08	3.55552e-08	2.91114e-08	3.20563e-08	4.02068e-09	3.4988e-09	3.79331e-09		5.23988e-08	4.36426e-08	4.79779e-08
Glycyrrhizae Radix et Rhizoma	Radix & rhizoma	2.91579e-08	1.1175e-08	1.7764e-08	7.22567e-09	2.12208e-09	4.13697e-09	7.32366e-10	4.01607e-10	5.30421e-10		3.71159e-08	1.36987e-08	2.24314e-08
Puerariae Lobatae Radix	Radix & rhizoma	1.38699e-07	6.4726e-09	3.15133e-08	2.28123e-07	5.0137e-09	4.95272e-08	1.32041e-08	2.44521e-11	2.74092e-09		3.80026e-07	1.15108e-08	8.37815e-08
Lycii Fructus	Fructus & semen	9.46978e-08	9.78812e-10	7.13812e-09	7.9563e-08	2.14619e-09	1.65228e-08	4.14653e-09	7.76905e-11	5.53851e-10		1.78407e-07	3.20269e-09	2.42148e-08
Pogostemonis Herba	Herba & others	7.5821e-08	1.40704e-08	5.07431e-08	3.169e-08	2.38604e-08	2.87686e-08	1.05707e-08	3.58109e-09	7.8422e-09		1.18082e-07	4.15119e-08	8.73539e-08
Desmodii Styracifolii Herba	Herba & others	2.41893e-07	1.17659e-08	7.40745e-08	5.98374e-07	1.68738e-08	1.47039e-07	2.75035e-08	5.46112e-10	8.6922e-09		8.67771e-07	2.91859e-08	2.29805e-07
Polygoni Multiflori Radix	Radix & rhizoma	3.19491e-08	3.76498e-09	1.34395e-08	2.07235e-08	6.68386e-09	1.58701e-08	1.65376e-09	3.68379e-10	9.86137e-10		5.43263e-08	1.08172e-08	3.02956e-08
Nelumbinis Folium	Folium & cortex	1.93304e-08	1.6084e-08	1.81566e-08	1.82943e-08	5.55478e-09	1.32222e-08	1.911e-09	8.03113e-10	1.45458e-09		3.95357e-08	2.24419e-08	3.28333e-08
Carthami Flos	Flos	2.72213e-07	4.4553e-09	5.0539e-08	5.87527e-08	1.99682e-09	2.17278e-08	7.60708e-09	1.95728e-10	2.8572e-09		3.38573e-07	6.64785e-09	7.5124e-08
Hedysari Radix	Radix & rhizoma	2.03766e-08	1.68514e-08	1.89776e-08	5.73381e-09	5.00102e-09	5.30722e-09	6.34889e-10	5.04719e-10	5.72688e-10		2.67452e-08	2.23572e-08	2.48575e-08
Magnoliae Officinalis Cortex	Folium & cortex	1.55589e-08	8.82929e-09	1.15287e-08	2.86244e-08	2.12901e-08	2.38119e-08	1.09309e-08	4.44859e-09	7.0333e-09		5.51142e-08	3.4568e-08	4.23739e-08
Piperis Fructus	Fructus & semen	3.74704e-09	1.15498e-09	2.45101e-09	2.75841e-09	1.42623e-09	1.91104e-09	2.58741e-10	4.3117e-11	1.33153e-10		6.76419e-09	2.62433e-09	4.4952e-09
Zanthoxyli Pericarpium	Fructus & semen	1.78917e-08	1.2964e-08	1.47765e-08	1.44717e-08	8.03156e-09	1.09354e-08	2.50151e-09	1.54924e-09	2.17594e-09		3.48649e-08	2.25448e-08	2.78879e-08
Citri Grandis Exocarpium	Fructus & semen	1.2779e-08	2.12066e-09	8.68285e-09	1.25407e-09	1.25407e-09	1.25407e-09	6.12662e-10	1.32967e-10	4.50105e-10		1.46458e-08	3.5077e-09	1.0387e-08
Phellodendri Chinensis Cortex	Folium & cortex	1.03218e-08	6.61995e-09	8.62263e-09	5.87721e-08	1.3496e-09	2.34742e-08	1.55885e-09	5.22028e-10	9.45857e-10		7.06528e-08	8.49157e-09	3.30427e-08
Polygonati Rhizoma	Radix & rhizoma	6.06639e-08	2.75149e-08	4.18627e-08	1.86093e-07	5.19979e-08	1.01644e-07	2.7596e-09	1.21768e-09	2.01477e-09		2.49517e-07	8.07305e-08	1.45522e-07
Coptidis Rhizoma	Radix & rhizoma	7.21233e-08	1.01712e-08	2.72539e-08	3.15863e-07	4.26164e-08	1.50411e-07	2.38897e-08	1.88281e-09	8.02939e-09		4.11876e-07	5.46705e-08	1.85694e-07
Astragali Radix	Radix & rhizoma	2.25195e-08	8.77585e-09	1.68403e-08	3.40238e-08	2.09839e-09	1.33169e-08	5.7329e-10	2.33261e-10	4.29907e-10		5.71166e-08	1.11075e-08	3.05872e-08
Scutellariae Radix	Radix & rhizoma	4.64811e-08	1.3716e-08	2.5155e-08	3.56857e-09	2.1629e-09	2.71649e-09	1.53899e-09	5.67312e-10	9.31302e-10		5.15886e-08	1.64462e-08	2.88028e-08
Curcumae Longae Rhizoma	Radix & rhizoma	4.03695e-08	2.34617e-08	3.24907e-08	1.55383e-06	1.47452e-08	7.46218e-07	8.59491e-09	2.05294e-09	4.87767e-09		1.6028e-06	4.02599e-08	7.83586e-07
Fagopyri Dibotryis Rhizoma	Radix & rhizoma	4.5917e-08	3.23179e-08	3.80258e-08	4.0367e-08	3.22747e-08	3.71556e-08	1.99374e-09	1.59829e-09	1.79886e-09		8.82777e-08	6.61909e-08	7.69802e-08
Lonicerae Japonicae Flos	Flos	9.46863e-08	1.31906e-09	2.4836e-08	3.51448e-07	2.36449e-09	6.8507e-08	8.06531e-08	1.81144e-10	7.13274e-09		5.26788e-07	3.86469e-09	1.00476e-07
Schizonepetae Herba	Herba & others	3.17759e-08	2.39809e-08	2.81254e-08	2.45941e-08	1.924e-08	2.18837e-08	5.80571e-09	2.18484e-09	4.30159e-09		6.21757e-08	4.54057e-08	5.43107e-08
Platycodonis Radix	Radix & rhizoma	1.15304e-08	9.23728e-09	1.0426e-08	2.36921e-08	2.01616e-08	2.14935e-08	5.95882e-10	5.31882e-10	5.62996e-10		3.58184e-08	2.99308e-08	3.24825e-08
Chrysanthemi Flos	Flos	2.56971e-07	3.71854e-09	2.57539e-08	2.47588e-07	7.75592e-09	7.5649e-08	1.31445e-08	1.11058e-10	2.59309e-09		5.17703e-07	1.15855e-08	1.03996e-07
Cassiae Semen	Fructus & semen	4.46213e-09	1.32984e-09	3.12534e-09	6.05505e-09	1.45392e-09	3.83067e-09	8.57328e-11	2.5894e-11	6.40065e-11		1.06029e-08	2.80965e-09	7.02002e-09
Sophorae Flavescentis Radix	Radix & rhizoma	2.78841e-08	1.93607e-08	2.36175e-08	5.11355e-09	4.88042e-09	5.03453e-09	1.15395e-09	6.47641e-10	9.17218e-10		3.41516e-08	2.48888e-08	2.95692e-08
Farfarae Flos	Flos	3.02218e-07	1.94272e-08	8.72725e-08	8.41752e-08	7.52055e-09	2.21629e-08	1.82496e-08	6.29309e-10	3.91029e-09		4.04643e-07	2.75771e-08	1.13346e-07
Forsythiae Fructus	Fructus & semen	1.74357e-07	1.17174e-09	1.76885e-08	9.73425e-08	2.49589e-09	1.3343e-08	2.44811e-08	1.18418e-10	3.3723e-09		2.9618e-07	3.78604e-09	3.44038e-08
Nelumbinis Semen	Fructus & semen	1.49118e-08	4.91104e-09	8.45838e-09	2.18709e-08	1.94838e-08	2.02881e-08	2.54568e-10	3.94908e-11	1.12692e-10		3.70373e-08	2.44343e-08	2.88592e-08
Siraitiae Fructus	Fructus & semen	5.64158e-08	1.09535e-09	1.9842e-08	1.13809e-08	3.15244e-09	6.0402e-09	3.64756e-09	1.20878e-10	1.32177e-09		7.14443e-08	4.36867e-09	2.72039e-08
Ephedrae Radix et Rhizoma	Radix & rhizoma	5.16955e-08	3.69316e-08	4.43136e-08	2.41931e-08	2.27302e-08	2.34617e-08	2.25991e-09	3.36288e-11	1.40124e-09		7.81486e-08	5.96954e-08	6.91765e-08
Ophiopogonis Radix	Radix & rhizoma	3.04485e-08	7.55067e-09	1.99972e-08	5.23755e-08	1.01763e-08	3.61695e-08	6.26008e-10	2.93623e-10	4.81308e-10		8.345e-08	1.80206e-08	5.66481e-08
Rosae Rugosae Flos	Flos	1.00019e-08	4.23485e-09	7.45537e-09	1.07773e-08	2.28947e-09	5.97682e-09	1.62259e-09	5.06094e-10	1.10302e-09		2.24018e-08	7.03042e-09	1.45352e-08
Radix Changii	Radix & rhizoma	3.14683e-09	2.30453e-09	2.83536e-09	5.15186e-09	3.35259e-09	3.98905e-09	1.83963e-10	5.00748e-11	1.14381e-10		8.48265e-09	5.7072e-09	6.9388e-09
Chaenomelis Fructus	Fructus & semen	1.32252e-07	9.4296e-10	8.76117e-09	1.70049e-08	1.57703e-09	7.67587e-09	1.52998e-08	2.88846e-11	9.6478e-10		1.64556e-07	2.54887e-09	1.74018e-08
Radix Arctii Lappae	Radix & rhizoma	2.22436e-08	2.09327e-08	2.17035e-08	6.57634e-08	6.05217e-08	6.27461e-08	7.1995e-10	5.22128e-10	6.29628e-10		8.87269e-08	8.19765e-08	8.50792e-08
Ligustri Lucidi Fructus	Fructus & semen	2.345e-07	4.7939e-09	3.33051e-08	2.08679e-07	2.61027e-09	2.20776e-08	3.56412e-08	1.53009e-10	3.74805e-09		4.7882e-07	7.55718e-09	5.91308e-08
Eriobotryae Folium	Folium & cortex	8.61228e-08	3.09176e-08	6.47191e-08	2.65485e-07	7.14712e-08	1.89488e-07	1.29316e-08	4.64926e-09	9.61251e-09		3.64539e-07	1.07038e-07	2.63819e-07
Taraxaci Herba	Herba & others	9.20028e-07	6.4809e-09	1.74263e-07	6.10951e-07	2.89925e-09	7.19609e-08	4.212e-08	2.70509e-10	8.44128e-09		1.5731e-06	9.65066e-09	2.54665e-07
Euryales Semen	Fructus & semen	2.02483e-08	1.81835e-08	1.93582e-08	2.72038e-09	2.03758e-09	2.46797e-09	4.44843e-11	3.60903e-11	4.02873e-11		2.30132e-08	2.02571e-08	2.18665e-08
Ginseng Radix et Rhizoma	Radix & rhizoma	9.64577e-09	1.47737e-09	4.442e-09	3.34287e-08	1.35642e-08	2.35542e-08	3.44138e-10	7.91639e-11	1.86621e-10		4.34186e-08	1.51207e-08	2.81828e-08
Cistanches Herba	Radix & rhizoma	3.86949e-08	9.09005e-09	2.82063e-08	2.12907e-08	1.44046e-09	1.40978e-08	1.4469e-09	1.74701e-10	1.01188e-09		6.14325e-08	1.07052e-08	4.3316e-08
Cinnamomi Cortex	Folium & cortex	6.16781e-09	2.11201e-09	3.59425e-09	2.64071e-07	1.11565e-07	2.02443e-07	8.11202e-09	2.94332e-10	3.05773e-09		2.78351e-07	1.13971e-07	2.09095e-07
Notoginseng Radix et Rhizoma	Radix & rhizoma	2.95621e-08	3.20841e-09	1.92782e-08	7.85736e-08	3.17946e-08	5.22224e-08	1.73828e-09	5.09846e-10	9.7423e-10		1.09874e-07	3.55129e-08	7.24749e-08
Mori Folium	Folium & cortex	3.63659e-08	1.66542e-08	2.34504e-08	1.58425e-08	9.22354e-09	1.14943e-08	2.17819e-09	1.53049e-09	1.88325e-09		5.43866e-08	2.74082e-08	3.6828e-08
Amomi Fructus	Fructus & semen	5.13086e-09	2.94298e-09	4.04048e-09	6.205e-09	1.53179e-09	3.59352e-09	3.85397e-09	6.40499e-10	2.23228e-09		1.51898e-08	5.11527e-09	9.86627e-09
Dioscoreae Rhizoma	Radix & rhizoma	2.1943e-08	9.47096e-09	1.42229e-08	2.24063e-08	3.14553e-09	1.31915e-08	9.86357e-10	5.78837e-10	8.43961e-10		4.53357e-08	1.31953e-08	2.82584e-08
Lonicerae Flos	Flos	5.7741e-08	1.68398e-09	1.33179e-08	1.1277e-06	1.64124e-08	3.9479e-07	4.5392e-08	2.1779e-10	2.3661e-09		1.23083e-06	1.83142e-08	4.10474e-07
Corni Fructus	Fructus & semen	1.0865e-06	1.10583e-09	3.55673e-08	5.37076e-07	1.37159e-09	2.04068e-08	1.62518e-08	3.46179e-10	2.49431e-09		1.63983e-06	2.8236e-09	5.84684e-08
Dendrobii Caulis	Radix & rhizoma	1.82731e-08	2.54469e-09	9.05655e-09	4.0513e-08	2.61219e-08	3.11227e-08	2.34007e-09	2.26117e-10	1.50873e-09		6.11262e-08	2.88927e-08	4.1688e-08
Ziziphi Spinosae Semen	Fructus & semen	2.13215e-07	9.35785e-10	1.16005e-08	7.63579e-08	1.3525e-09	6.68331e-09	7.29908e-09	2.44521e-11	6.24696e-10		2.96872e-07	2.31274e-09	1.89085e-08
Gastrodiae Rhizoma	Radix & rhizoma	6.92696e-08	3.36743e-09	4.28785e-08	6.30683e-08	2.28873e-08	3.91554e-08	4.7353e-09	1.91834e-10	2.62762e-09		1.37073e-07	2.64466e-08	8.46616e-08
Euodiae Fructus	Fructus & semen	2.27691e-07	2.50681e-09	2.09322e-08	4.93691e-07	2.71078e-09	6.05616e-08	1.22527e-07	4.33773e-10	4.61069e-09		8.43909e-07	5.65136e-09	8.61045e-08
Schisandrae Chinensis Fructus	Fructus & semen	1.44294e-07	1.28375e-09	1.07761e-08	2.31499e-08	1.6817e-09	5.44155e-09	1.17432e-08	5.81381e-11	1.15778e-09		1.79187e-07	3.02358e-09	1.73754e-08
Panacis Quinquefolii Radix	Radix & rhizoma	1.4287e-08	3.28371e-09	8.71834e-09	1.13772e-07	1.80557e-08	5.23497e-08	2.69284e-09	2.36471e-10	1.40316e-09		1.30752e-07	2.15759e-08	6.24713e-08
Coicis Semen	Fructus & semen	1.65732e-09	1.15791e-09	1.45319e-09	2.73407e-09	2.73407e-09	2.73407e-09	9.79176e-11	4.28147e-11	7.71367e-11		4.48931e-09	3.93479e-09	4.26439e-09
Ginkgo Folium	Folium & cortex	4.43356e-08	2.44955e-08	3.28055e-08	1.12353e-08	7.51407e-09	9.68592e-09	5.63851e-09	3.28872e-09	4.33709e-09		6.12094e-08	3.52983e-08	4.68285e-08
Houttuyniae Herba	Herba & others	2.66495e-07	2.48663e-09	5.45223e-08	1.23212e-06	3.44567e-09	1.43956e-07	2.15164e-08	3.66438e-10	6.83546e-09		1.52013e-06	6.29874e-09	2.05314e-07
Curcumae Radix	Radix & rhizoma	1.87818e-08	1.24087e-08	1.56254e-08	8.84668e-08	5.66435e-08	7.2845e-08	1.85068e-09	1.70571e-09	1.76929e-09		1.09099e-07	7.07579e-08	9.02398e-08
Pruni Semen	Fructus & semen	3.95475e-08	1.57556e-09	1.47515e-08	2.18607e-09	1.89607e-09	2.04107e-09	2.19606e-10	4.05955e-11	1.23193e-10		4.19532e-08	3.51223e-09	1.69158e-08
Fritillariae Thunbergii Bulbus	Radix & rhizoma	6.89021e-09	2.43679e-09	4.06611e-09	7.62089e-08	4.2936e-08	5.96025e-08	1.03617e-09	2.68246e-10	5.53995e-10		8.41353e-08	4.56411e-08	6.42226e-08
Gardeniae Fructus	Fructus & semen	3.95355e-07	3.22427e-09	2.97479e-08	6.28582e-07	3.70703e-09	3.60075e-08	6.32942e-09	4.72468e-11	2.63925e-09		1.03027e-06	6.97855e-09	6.83947e-08
Aurantii Fructus	Fructus & semen	1.46254e-07	1.04138e-09	2.08196e-08	5.5543e-08	1.27239e-09	5.52432e-09	7.38089e-09	1.22846e-10	1.36281e-09		2.09178e-07	2.43662e-09	2.77067e-08
Paridis Rhizoma	Radix & rhizoma	3.96331e-08	3.23373e-08	3.53346e-08	5.40809e-08	3.68576e-08	4.73335e-08	2.69858e-09	2.17614e-09	2.47628e-09		9.64126e-08	7.13711e-08	8.51444e-08
Perillae Folium	Folium & cortex	3.56345e-07	8.60836e-09	5.42561e-08	2.35496e-07	3.91089e-09	3.1836e-08	1.72676e-08	7.28406e-10	4.80306e-09		6.09108e-07	1.32477e-08	9.08951e-08

## Sheet: Contribution of HI
名称	Herbal medicine	Medicinal property	Max HI (Cu)	Max HI (As)	Max HI (Cd)	Max HI (Hg)	Max HI (Pb)		Max HI(toral	Contribution (Cu)%	Contribution (As) %	Contribution (Cd) %	Contribution (Hg) %	Contribution (Pb) %
薄荷	Menthae Haplocalycis Herba	Herba & others	0.0528512	1.54311	0.101589	0.418474	0.166543		2.28257	0.0231543	0.676041	0.0445065	0.183335	0.0729632
车前草	Plantaginis Herba	Herba & others	0.0638677	9.9545	0.168031	0.180091	1.10659		11.4731	0.00556675	0.86764	0.0146456	0.0156968	0.0964511
穿心莲	Andrographis Herba	Herba & others	0.0266174	5.50645	0.9116	0.163549	0.412223		7.02044	0.00379141	0.784345	0.129849	0.0232961	0.0587176
大青叶	Isatidis Folium	Folium & cortex	0.0335055	1.64472	0.239504	0.0925471	0.201103		2.21138	0.0151514	0.743753	0.108305	0.0418503	0.0909399
葛根	Puerariae Lobatae Radix	Radix & rhizoma	0.0234041	1.0274	0.149589	0.018317	0.12681		1.34552	0.0173941	0.76357	0.111176	0.0136134	0.0942464
广金钱草	Desmodii Styracifolii Herba	Herba & others	0.0507781	1.7918	0.392377	0.968182	0.264139		3.46727	0.014645	0.516774	0.113166	0.279234	0.0761807
红花	Carthami Flos	Flos	0.0425779	2.0164	0.0385264	0.239506	0.0730572		2.41006	0.0176667	0.836657	0.0159856	0.0993774	0.0303134
黄连	Coptidis Rhizoma	Radix & rhizoma	0.0426575	0.534247	0.207123	0.0737378	0.229432		1.0872	0.0392362	0.491398	0.190511	0.0678237	0.211031
姜黄	Curcumae Longae Rhizoma	Radix & rhizoma	0.022583	0.299033	1.01891	0.00606399	0.0825442		1.42913	0.0158019	0.209241	0.712955	0.00424313	0.0577583
金银花	Lonicerae Japonicae Flos	Flos	0.0376285	0.70138	0.230458	0.374643	0.77458		2.11869	0.0177603	0.331044	0.108774	0.176828	0.365594
菊花	Chrysanthemi Flos	Flos	0.0351777	1.90349	0.162353	4.08105	0.126237		6.30831	0.0055764	0.301743	0.0257363	0.646933	0.0200113
款冬花	Farfarae Flos	Flos	0.0463978	2.23865	0.0551968	0.134913	0.175267		2.65043	0.0175058	0.844638	0.0208256	0.0509025	0.0661277
连翘	Forsythiae Fructus	Fructus & semen	0.0306917	1.29153	0.0638312	1.8886	0.235112		3.50976	0.00874465	0.367982	0.0181867	0.538098	0.0669881
木瓜	Chaenomelis Fructus	Fructus & semen	0.0328354	0.979641	0.0111507	0.310303	0.146937		1.48087	0.0221731	0.661532	0.00752988	0.209541	0.0992235
女贞子	Ligustri Lucidi Fructus	Fructus & semen	0.0394922	1.73704	0.136839	0.653867	0.342292		2.90953	0.0135734	0.597017	0.0470313	0.224733	0.117645
蒲公英	Taraxaci Herba	Herba & others	0.0627113	6.81502	0.400623	0.939996	0.404514		8.62286	0.00727267	0.790343	0.0464606	0.109012	0.0469118
山银花	Lonicerae Flos	Flos	0.0294978	0.427711	0.739473	0.176466	0.435938		1.80909	0.0163054	0.236424	0.408755	0.0975444	0.240971
山茱萸	Corni Fructus	Fructus & semen	0.0517726	8.04815	0.352181	0.0508986	0.15608		8.65908	0.005979	0.929446	0.0406718	0.00587806	0.018025
酸枣仁	Ziziphi Spinosae Semen	Fructus & semen	0.0351763	1.57937	0.0500708	0.0971918	0.0700993		1.83191	0.019202	0.862145	0.0273326	0.053055	0.0382657
吴茱萸	Euodiae Fructus	Fructus & semen	0.0370291	1.6866	0.323732	6.3098	1.17673		9.5339	0.00388395	0.176906	0.0339559	0.661829	0.123426
五味子	Schisandrae Chinensis Fructus	Fructus & semen	0.0698904	1.06885	0.0151802	0.223334	0.11278		1.49003	0.0469053	0.717332	0.0101879	0.149886	0.0756894
鱼腥草	Houttuyniae Herba	Herba & others	0.0416847	1.97403	0.807948	0.388756	0.20664		3.41906	0.0121919	0.577361	0.236307	0.113702	0.0604375
栀子	Gardeniae Fructus	Fructus & semen	0.0289727	2.92856	0.412185	1.13798	0.0607867		4.56848	0.00634186	0.641035	0.0902236	0.249094	0.0133057
枳壳	Aurantii Fructus	Fructus & semen	0.0203241	1.08336	0.0364216	0.0673325	0.0708849		1.27833	0.015899	0.847486	0.0284917	0.0526724	0.0554514
紫苏叶	Perillae Folium	Folium & cortex	0.0480185	2.63959	0.154423	1.01691	0.165836		4.02477	0.0119307	0.655836	0.0383682	0.252661	0.0412037
